# Supplementary material for: 3-Cyclo­hexyl­sulfonyl-5-iodo-2,7-dimethyl-1-benzofuran
Source: Acta Crystallogr Sect E Struct Rep Online. 2011 Jul 16;67(Pt 8):o2053. doi: 10.1107/S1600536811027395 (PMC3213500; doi:10.1107/S1600536811027395)
Supplement: Supplementary file 1 [file e-67-o2053-sup1.cif]

##############################################################################
#                                                                            #
# This CIF contains the data in a paper accepted for publication in          #
# Acta Crystallographica Section E. It conforms to the requirements of       #
# Notes for Authors for Acta Crystallographica Section E, and has been       #
# peer reviewed under the auspices of the IUCr Commission on Journals.       #
#                                                                            #
# Full details of the Crystallographic Information File format               #
# are given in the paper "The Crystallographic Information File (CIF):       #
# a New Standard Archive File for Crystallography" by S. R. Hall, F. H.      #
# Allen and I. D. Brown [Acta Cryst. (1991), A47, 655-685].                  #
#                                                                            #
# The current version of the core CIF dictionary is obtainable from          #
# ftp://ftp.iucr.org/pub/cif_core.dic.                                       #
#                                                                            #
# Software is freely available for graphical display of the structure(s)     #
# in this CIF. For information consult the CIF software page                 #
# http://www.iucr.org/resources/cif/software.                                #
#                                                                            #
# This file may be used for bona fide research purposes within the           #
# scientific community so long as proper attribution is given to the journal # 
# article from which it was obtained.                                        #
#                                                                            #
##############################################################################
data_global
_audit_creation_method     'form.cif (version 2.0)'
_journal_data_validation_number     ?
_journal_date_recd_electronic     2011-07-06
_journal_date_accepted     2011-07-08
_journal_name_full     'Acta Crystallographica, Section E'
_journal_year     2011
_journal_volume     67
_journal_issue      8
_journal_page_first     o2053
_journal_page_last     o2053
_journal_paper_category     QO
_journal_coeditor_code     ZL2384
_publ_contact_author_name     'Prof. Uk Lee'
_publ_contact_author_address
;
 Department of Chemistry, Pukyong National University, 599-1 Daeyeon 3-dong
 Nam-gu, Busan 608-737, Republic of Korea
;
_publ_contact_author_email     'uklee@pknu.ac.kr'
_publ_contact_author_fax     '+82-51-629-5583'
_publ_contact_author_phone     '+82-51-629-5596'
_publ_section_title
;
3-Cyclohexylsulfonyl-5-iodo-2,7-dimethyl-1-benzofuran
;
loop_
    _publ_author_name
    _publ_author_address
    'Seo, Pil Ja'
;
 Department of Chemistry, Dongeui University, San 24 Kaya-dong Busanjin-gu,
 Busan 614-714, Republic of Korea
;
    'Choi, Hong Dae'
;
 Department of Chemistry, Dongeui University, San 24 Kaya-dong Busanjin-gu,
 Busan 614-714, Republic of Korea
;
    'Son, Byeng Wha'
;
 Department of Chemistry, Pukyong National University, 599-1 Daeyeon 3-dong
 Nam-gu, Busan 608-737, Republic of Korea
;
    'Lee, Uk'
;
 Department of Chemistry, Pukyong National University, 599-1 Daeyeon 3-dong
 Nam-gu, Busan 608-737, Republic of Korea
;
_publ_section_synopsis     .
data_I
_chemical_name_systematic
;
3-Cyclohexylsulfonyl-5-iodo-2,7-dimethyl-1-benzofuran
;
_chemical_name_common     ?
_chemical_formula_moiety     'C16 H19 I O3 S'
_chemical_formula_sum     'C16 H19 I O3 S'
_chemical_formula_iupac     'C16 H19 I O3 S'
_chemical_formula_weight     418.27
_chemical_melting_point     ?
_symmetry_cell_setting     triclinic
_symmetry_space_group_name_H-M     'P -1   '
_symmetry_space_group_name_Hall     '-P 1'
loop_
    _symmetry_equiv_pos_as_xyz
    'x, y, z'
    '-x, -y, -z'
_cell_length_a     6.8643(2)
_cell_length_b     8.4981(2)
_cell_length_c     14.2323(3)
_cell_angle_alpha     102.5120(10)
_cell_angle_beta     99.8460(10)
_cell_angle_gamma     92.0920(10)
_cell_volume     796.23(3)
_cell_formula_units_Z     2
_cell_measurement_reflns_used     8926
_cell_measurement_theta_min     2.46
_cell_measurement_theta_max     28.39
_cell_measurement_temperature     173(2)
_exptl_crystal_description     'block'
_exptl_crystal_colour     'colourless'
_exptl_crystal_size_max     0.24
_exptl_crystal_size_mid     0.16
_exptl_crystal_size_min     0.14
_exptl_crystal_density_diffrn     1.745
_exptl_crystal_density_meas     ?
_exptl_crystal_density_method     'not measured'
_exptl_crystal_F_000     416
_exptl_absorpt_coefficient_mu     2.149
_exptl_absorpt_correction_type     multi-scan
_exptl_absorpt_process_details     '(SADABS; Bruker, 2009)'
_exptl_absorpt_correction_T_min     0.6288
_exptl_absorpt_correction_T_max     0.7587
_exptl_special_details     ?
_diffrn_ambient_temperature     173(2)
_diffrn_radiation_type     MoK\a
_diffrn_radiation_wavelength     0.71073
_diffrn_radiation_source     'rotating anode'
_diffrn_radiation_monochromator     'graphite multilayer'
_diffrn_measurement_device_type     'Bruker SMART APEXII CCD'
_diffrn_measurement_method     '\f and \w scans'
_diffrn_detector_area_resol_mean     10.0
_diffrn_reflns_number     15021
_diffrn_reflns_av_R_equivalents     0.0348
_diffrn_reflns_av_sigmaI/netI     0.0286
_diffrn_reflns_theta_min     1.49
_diffrn_reflns_theta_max     28.42
_diffrn_reflns_theta_full     28.42
_diffrn_measured_fraction_theta_max     0.996
_diffrn_measured_fraction_theta_full     0.996
_diffrn_reflns_limit_h_min     -7
_diffrn_reflns_limit_h_max     9
_diffrn_reflns_limit_k_min     -11
_diffrn_reflns_limit_k_max     11
_diffrn_reflns_limit_l_min     -19
_diffrn_reflns_limit_l_max     18
_diffrn_standards_number     0
_diffrn_standards_interval_count     ?
_diffrn_standards_interval_time     ?
_diffrn_standards_decay_%     ?
_refine_special_details
;
 Refinement of F^2^ against ALL reflections.  The weighted R-factor wR and
 goodness of fit S are based on F^2^, conventional R-factors R are based
 on F, with F set to zero for negative F^2^. The threshold expression of
 F^2^ > 2sigma(F^2^) is used only for calculating R-factors(gt) etc. and is
 not relevant to the choice of reflections for refinement.  R-factors based
 on F^2^ are statistically about twice as large as those based on F, and R-
 factors based on ALL data will be even larger.
;
_reflns_number_total     3997
_reflns_number_gt     3753
_reflns_threshold_expression     I>2\s(I)
_refine_ls_structure_factor_coef     Fsqd
_refine_ls_matrix_type     full
_refine_ls_R_factor_all     0.0244
_refine_ls_R_factor_gt     0.0226
_refine_ls_wR_factor_gt     0.0573
_refine_ls_wR_factor_ref     0.0583
_refine_ls_goodness_of_fit_ref     1.063
_refine_ls_restrained_S_all     1.063
_refine_ls_number_reflns     3997
_refine_ls_number_parameters     192
_refine_ls_number_restraints     0
_refine_ls_hydrogen_treatment     constr
_refine_ls_weighting_scheme     calc
_refine_ls_weighting_details
         'calc w=1/[\s^2^(Fo^2^)+(0.0291P)^2^+0.2895P] where P=(Fo^2^+2Fc^2^)/3'
_atom_sites_solution_hydrogens     difmap
_atom_sites_solution_primary     direct
_atom_sites_solution_secondary     difmap
_refine_ls_shift/su_max     0.003
_refine_ls_shift/su_mean     0.000
_refine_diff_density_max     0.676
_refine_diff_density_min     -0.632
_refine_ls_extinction_method     none
_refine_ls_extinction_coef     ?
loop_
    _atom_type_symbol
    _atom_type_description
    _atom_type_scat_dispersion_real
    _atom_type_scat_dispersion_imag
    _atom_type_scat_source
    'C' 'C' 0.0033 0.0016
                         'International Tables Vol C Tables 4.2.6.8 and 6.1.1.4'
    'H' 'H' 0.0000 0.0000
                         'International Tables Vol C Tables 4.2.6.8 and 6.1.1.4'
    'O' 'O' 0.0106 0.0060
                         'International Tables Vol C Tables 4.2.6.8 and 6.1.1.4'
    'S' 'S' 0.1246 0.1234
                         'International Tables Vol C Tables 4.2.6.8 and 6.1.1.4'
    'I' 'I' -0.4742 1.8119
                         'International Tables Vol C Tables 4.2.6.8 and 6.1.1.4'
_computing_data_collection     '<i>APEX2</i> (Bruker, 2009)'
_computing_cell_refinement     '<i>SAINT</i> (Bruker, 2009)'
_computing_data_reduction     '<i>SAINT</i> (Bruker, 2009)'
_computing_structure_solution     '<i>SHELXS97</i> (Sheldrick, 2008)'
_computing_structure_refinement     '<i>SHELXL97</i> (Sheldrick, 2008)'
_computing_molecular_graphics
        '<i>ORTEP-3</i> (Farrugia, 1997) and <i>DIAMOND</i> (Brandenburg, 1998)'
_computing_publication_material     '<i>SHELXL97</i> (Sheldrick, 2008)'
loop_
    _atom_site_type_symbol
    _atom_site_label
    _atom_site_fract_x
    _atom_site_fract_y
    _atom_site_fract_z
    _atom_site_U_iso_or_equiv
    _atom_site_adp_type
    _atom_site_calc_flag
    _atom_site_refinement_flags
    _atom_site_occupancy
    _atom_site_symmetry_multiplicity
    _atom_site_disorder_assembly
    _atom_site_disorder_group
    I I1 0.227778(18) 0.565947(15) 0.643317(9) 0.02648(5) Uani d . 1 1 . .
    S S1 0.19017(7) 0.68116(6) 0.21668(4) 0.02476(10) Uani d . 1 1 . .
    O O1 0.6820(2) 0.89122(16) 0.38987(10) 0.0237(3) Uani d . 1 1 . .
    O O2 0.0181(2) 0.67742(19) 0.26177(12) 0.0329(3) Uani d . 1 1 . .
    O O3 0.1832(3) 0.76329(19) 0.13777(12) 0.0350(4) Uani d . 1 1 . .
    C C1 0.3897(3) 0.7652(2) 0.30960(14) 0.0224(4) Uani d . 1 1 . .
    C C2 0.4132(3) 0.7461(2) 0.40933(14) 0.0211(4) Uani d . 1 1 . .
    C C3 0.3023(3) 0.6713(2) 0.46236(14) 0.0234(4) Uani d . 1 1 . .
    H H3 0.1761 0.6163 0.4336 0.028 Uiso calc R 1 1 . .
    C C4 0.3852(3) 0.6808(2) 0.55982(14) 0.0229(4) Uani d . 1 1 . .
    C C5 0.5707(3) 0.7612(2) 0.60332(14) 0.0231(4) Uani d . 1 1 . .
    H H5 0.6207 0.7642 0.6702 0.028 Uiso calc R 1 1 . .
    C C6 0.6829(3) 0.8363(2) 0.55159(15) 0.0225(4) Uani d . 1 1 . .
    C C7 0.5962(3) 0.8262(2) 0.45489(14) 0.0211(4) Uani d . 1 1 . .
    C C8 0.5545(3) 0.8523(2) 0.30207(14) 0.0238(4) Uani d . 1 1 . .
    C C9 0.8856(3) 0.9191(3) 0.59487(16) 0.0278(4) Uani d . 1 1 . .
    H H9A 0.9151 0.9214 0.6650 0.042 Uiso calc R 1 1 . .
    H H9B 0.8892 1.0300 0.5855 0.042 Uiso calc R 1 1 . .
    H H9C 0.9846 0.8600 0.5623 0.042 Uiso calc R 1 1 . .
    C C10 0.6225(3) 0.9118(3) 0.22258(16) 0.0311(4) Uani d . 1 1 . .
    H H10A 0.6478 1.0297 0.2421 0.047 Uiso calc R 1 1 . .
    H H10B 0.5201 0.8827 0.1633 0.047 Uiso calc R 1 1 . .
    H H10C 0.7449 0.8628 0.2094 0.047 Uiso calc R 1 1 . .
    C C11 0.2463(3) 0.4764(2) 0.17566(14) 0.0252(4) Uani d . 1 1 . .
    H H11 0.2952 0.4337 0.2349 0.030 Uiso calc R 1 1 . .
    C C12 0.0574(3) 0.3736(3) 0.11981(17) 0.0342(5) Uani d . 1 1 . .
    H H12A -0.0438 0.3806 0.1622 0.041 Uiso calc R 1 1 . .
    H H12B 0.0030 0.4145 0.0614 0.041 Uiso calc R 1 1 . .
    C C13 0.1052(4) 0.1980(3) 0.0884(2) 0.0461(6) Uani d . 1 1 . .
    H H13A 0.1485 0.1550 0.1473 0.055 Uiso calc R 1 1 . .
    H H13B -0.0160 0.1324 0.0500 0.055 Uiso calc R 1 1 . .
    C C14 0.2662(4) 0.1825(3) 0.0274(2) 0.0446(6) Uani d . 1 1 . .
    H H14A 0.2180 0.2151 -0.0346 0.054 Uiso calc R 1 1 . .
    H H14B 0.2979 0.0681 0.0112 0.054 Uiso calc R 1 1 . .
    C C15 0.4538(4) 0.2879(3) 0.08190(18) 0.0365(5) Uani d . 1 1 . .
    H H15A 0.5530 0.2811 0.0385 0.044 Uiso calc R 1 1 . .
    H H15B 0.5111 0.2470 0.1399 0.044 Uiso calc R 1 1 . .
    C C16 0.4094(3) 0.4643(3) 0.11478(16) 0.0303(4) Uani d . 1 1 . .
    H H16A 0.5310 0.5283 0.1541 0.036 Uiso calc R 1 1 . .
    H H16B 0.3672 0.5096 0.0567 0.036 Uiso calc R 1 1 . .
loop_
    _atom_site_aniso_label
    _atom_site_aniso_U_11
    _atom_site_aniso_U_22
    _atom_site_aniso_U_33
    _atom_site_aniso_U_12
    _atom_site_aniso_U_13
    _atom_site_aniso_U_23
    I1 0.02413(8) 0.02921(8) 0.02755(8) 0.00073(5) 0.00534(5) 0.00927(5)
    S1 0.0237(2) 0.0259(2) 0.0223(2) 0.00194(18) -0.00089(18) 0.00417(18)
    O1 0.0210(7) 0.0248(7) 0.0242(7) -0.0001(5) 0.0038(5) 0.0039(5)
    O2 0.0221(7) 0.0389(9) 0.0338(8) 0.0025(6) 0.0019(6) 0.0022(6)
    O3 0.0392(9) 0.0337(8) 0.0312(8) 0.0025(7) -0.0044(7) 0.0138(6)
    C1 0.0218(9) 0.0223(9) 0.0211(9) 0.0025(7) 0.0017(7) 0.0024(7)
    C2 0.0201(9) 0.0189(8) 0.0227(9) 0.0030(7) 0.0030(7) 0.0020(7)
    C3 0.0197(9) 0.0227(9) 0.0256(9) -0.0006(7) 0.0022(7) 0.0024(7)
    C4 0.0226(9) 0.0216(9) 0.0254(9) 0.0019(7) 0.0064(7) 0.0054(7)
    C5 0.0224(9) 0.0237(9) 0.0224(9) 0.0041(7) 0.0017(7) 0.0046(7)
    C6 0.0204(9) 0.0183(8) 0.0257(9) 0.0030(7) 0.0009(7) 0.0010(7)
    C7 0.0206(9) 0.0189(8) 0.0239(9) 0.0021(7) 0.0056(7) 0.0039(7)
    C8 0.0249(9) 0.0223(9) 0.0230(9) 0.0046(7) 0.0025(7) 0.0036(7)
    C9 0.0202(9) 0.0300(10) 0.0302(10) -0.0015(8) -0.0014(8) 0.0054(8)
    C10 0.0329(11) 0.0346(11) 0.0277(10) 0.0014(9) 0.0071(9) 0.0100(8)
    C11 0.0289(10) 0.0245(9) 0.0203(9) -0.0009(8) 0.0019(8) 0.0036(7)
    C12 0.0302(11) 0.0368(12) 0.0294(11) -0.0073(9) 0.0045(9) -0.0034(9)
    C13 0.0499(16) 0.0352(13) 0.0436(14) -0.0134(11) 0.0089(12) -0.0092(10)
    C14 0.0479(15) 0.0363(13) 0.0398(13) -0.0014(11) 0.0066(11) -0.0106(10)
    C15 0.0369(13) 0.0331(12) 0.0353(12) 0.0053(9) 0.0057(10) -0.0009(9)
    C16 0.0304(11) 0.0312(11) 0.0286(10) 0.0011(8) 0.0068(9) 0.0047(8)
_geom_special_details
;
 All esds (except the esd in the dihedral angle between two l.s. planes)
 are estimated using the full covariance matrix.  The cell esds are taken
 into account individually in the estimation of esds in distances, angles
 and torsion angles; correlations between esds in cell parameters are only
 used when they are defined by crystal symmetry.  An approximate (isotropic)
 treatment of cell esds is used for estimating esds involving l.s. planes.
;
loop_
    _geom_bond_atom_site_label_1
    _geom_bond_atom_site_label_2
    _geom_bond_site_symmetry_2
    _geom_bond_distance
    _geom_bond_publ_flag
    I1 C4 . 2.097(2) ?
    I1 O2 2_566 3.2688(17) ?
    S1 O2 . 1.4401(17) ?
    S1 O3 . 1.4403(16) ?
    S1 C1 . 1.742(2) ?
    S1 C11 . 1.790(2) ?
    O1 C8 . 1.365(2) ?
    O1 C7 . 1.376(2) ?
    C1 C8 . 1.361(3) ?
    C1 C2 . 1.446(3) ?
    C2 C3 . 1.386(3) ?
    C2 C7 . 1.389(3) ?
    C3 C4 . 1.390(3) ?
    C3 H3 . 0.9500 ?
    C4 C5 . 1.398(3) ?
    C5 C6 . 1.380(3) ?
    C5 H5 . 0.9500 ?
    C6 C7 . 1.386(3) ?
    C6 C9 . 1.503(3) ?
    C8 C10 . 1.472(3) ?
    C9 H9A . 0.9800 ?
    C9 H9B . 0.9800 ?
    C9 H9C . 0.9800 ?
    C10 H10A . 0.9800 ?
    C10 H10B . 0.9800 ?
    C10 H10C . 0.9800 ?
    C11 C16 . 1.522(3) ?
    C11 C12 . 1.530(3) ?
    C11 H11 . 1.0000 ?
    C12 C13 . 1.527(3) ?
    C12 H12A . 0.9900 ?
    C12 H12B . 0.9900 ?
    C13 C14 . 1.510(4) ?
    C13 H13A . 0.9900 ?
    C13 H13B . 0.9900 ?
    C14 C15 . 1.528(3) ?
    C14 H14A . 0.9900 ?
    C14 H14B . 0.9900 ?
    C15 C16 . 1.529(3) ?
    C15 H15A . 0.9900 ?
    C15 H15B . 0.9900 ?
    C16 H16A . 0.9900 ?
    C16 H16B . 0.9900 ?
loop_
    _geom_angle_atom_site_label_1
    _geom_angle_atom_site_label_2
    _geom_angle_atom_site_label_3
    _geom_angle_site_symmetry_1
    _geom_angle_site_symmetry_3
    _geom_angle
    _geom_angle_publ_flag
    C4 I1 O2 . 2_566 168.48(6) ?
    O2 S1 O3 . . 118.27(10) ?
    O2 S1 C1 . . 107.00(9) ?
    O3 S1 C1 . . 109.53(10) ?
    O2 S1 C11 . . 107.41(10) ?
    O3 S1 C11 . . 109.40(10) ?
    C1 S1 C11 . . 104.32(9) ?
    C8 O1 C7 . . 107.13(15) ?
    C8 C1 C2 . . 107.46(17) ?
    C8 C1 S1 . . 127.49(16) ?
    C2 C1 S1 . . 124.98(15) ?
    C3 C2 C7 . . 119.59(18) ?
    C3 C2 C1 . . 135.79(18) ?
    C7 C2 C1 . . 104.61(17) ?
    C2 C3 C4 . . 116.60(18) ?
    C2 C3 H3 . . 121.7 ?
    C4 C3 H3 . . 121.7 ?
    C3 C4 C5 . . 122.42(19) ?
    C3 C4 I1 . . 118.52(14) ?
    C5 C4 I1 . . 119.05(14) ?
    C6 C5 C4 . . 121.71(18) ?
    C6 C5 H5 . . 119.1 ?
    C4 C5 H5 . . 119.1 ?
    C5 C6 C7 . . 114.71(17) ?
    C5 C6 C9 . . 123.24(19) ?
    C7 C6 C9 . . 122.03(19) ?
    O1 C7 C6 . . 124.57(17) ?
    O1 C7 C2 . . 110.47(16) ?
    C6 C7 C2 . . 124.95(19) ?
    C1 C8 O1 . . 110.33(17) ?
    C1 C8 C10 . . 134.78(19) ?
    O1 C8 C10 . . 114.89(18) ?
    C6 C9 H9A . . 109.5 ?
    C6 C9 H9B . . 109.5 ?
    H9A C9 H9B . . 109.5 ?
    C6 C9 H9C . . 109.5 ?
    H9A C9 H9C . . 109.5 ?
    H9B C9 H9C . . 109.5 ?
    C8 C10 H10A . . 109.5 ?
    C8 C10 H10B . . 109.5 ?
    H10A C10 H10B . . 109.5 ?
    C8 C10 H10C . . 109.5 ?
    H10A C10 H10C . . 109.5 ?
    H10B C10 H10C . . 109.5 ?
    C16 C11 C12 . . 111.79(17) ?
    C16 C11 S1 . . 111.94(14) ?
    C12 C11 S1 . . 109.81(15) ?
    C16 C11 H11 . . 107.7 ?
    C12 C11 H11 . . 107.7 ?
    S1 C11 H11 . . 107.7 ?
    C13 C12 C11 . . 109.4(2) ?
    C13 C12 H12A . . 109.8 ?
    C11 C12 H12A . . 109.8 ?
    C13 C12 H12B . . 109.8 ?
    C11 C12 H12B . . 109.8 ?
    H12A C12 H12B . . 108.2 ?
    C14 C13 C12 . . 111.6(2) ?
    C14 C13 H13A . . 109.3 ?
    C12 C13 H13A . . 109.3 ?
    C14 C13 H13B . . 109.3 ?
    C12 C13 H13B . . 109.3 ?
    H13A C13 H13B . . 108.0 ?
    C13 C14 C15 . . 111.3(2) ?
    C13 C14 H14A . . 109.4 ?
    C15 C14 H14A . . 109.4 ?
    C13 C14 H14B . . 109.4 ?
    C15 C14 H14B . . 109.4 ?
    H14A C14 H14B . . 108.0 ?
    C14 C15 C16 . . 111.3(2) ?
    C14 C15 H15A . . 109.4 ?
    C16 C15 H15A . . 109.4 ?
    C14 C15 H15B . . 109.4 ?
    C16 C15 H15B . . 109.4 ?
    H15A C15 H15B . . 108.0 ?
    C11 C16 C15 . . 110.27(19) ?
    C11 C16 H16A . . 109.6 ?
    C15 C16 H16A . . 109.6 ?
    C11 C16 H16B . . 109.6 ?
    C15 C16 H16B . . 109.6 ?
    H16A C16 H16B . . 108.1 ?
loop_
    _geom_torsion_atom_site_label_1
    _geom_torsion_atom_site_label_2
    _geom_torsion_atom_site_label_3
    _geom_torsion_atom_site_label_4
    _geom_torsion_site_symmetry_1
    _geom_torsion_site_symmetry_2
    _geom_torsion_site_symmetry_3
    _geom_torsion_site_symmetry_4
    _geom_torsion
    _geom_torsion_publ_flag
    O2 S1 C1 C8 . . . . -150.57(18) ?
    O3 S1 C1 C8 . . . . -21.2(2) ?
    C11 S1 C1 C8 . . . . 95.78(19) ?
    O2 S1 C1 C2 . . . . 32.94(19) ?
    O3 S1 C1 C2 . . . . 162.28(16) ?
    C11 S1 C1 C2 . . . . -80.70(18) ?
    C8 C1 C2 C3 . . . . -179.5(2) ?
    S1 C1 C2 C3 . . . . -2.4(3) ?
    C8 C1 C2 C7 . . . . 0.0(2) ?
    S1 C1 C2 C7 . . . . 177.11(14) ?
    C7 C2 C3 C4 . . . . -0.5(3) ?
    C1 C2 C3 C4 . . . . 179.0(2) ?
    C2 C3 C4 C5 . . . . 0.0(3) ?
    C2 C3 C4 I1 . . . . -178.70(13) ?
    O2 I1 C4 C3 2_566 . . . 54.4(4) ?
    O2 I1 C4 C5 2_566 . . . -124.3(3) ?
    C3 C4 C5 C6 . . . . 0.0(3) ?
    I1 C4 C5 C6 . . . . 178.69(14) ?
    C4 C5 C6 C7 . . . . 0.5(3) ?
    C4 C5 C6 C9 . . . . -177.95(18) ?
    C8 O1 C7 C6 . . . . 178.33(18) ?
    C8 O1 C7 C2 . . . . -0.3(2) ?
    C5 C6 C7 O1 . . . . -179.56(17) ?
    C9 C6 C7 O1 . . . . -1.1(3) ?
    C5 C6 C7 C2 . . . . -1.1(3) ?
    C9 C6 C7 C2 . . . . 177.36(18) ?
    C3 C2 C7 O1 . . . . 179.81(16) ?
    C1 C2 C7 O1 . . . . 0.2(2) ?
    C3 C2 C7 C6 . . . . 1.2(3) ?
    C1 C2 C7 C6 . . . . -178.46(18) ?
    C2 C1 C8 O1 . . . . -0.2(2) ?
    S1 C1 C8 O1 . . . . -177.21(14) ?
    C2 C1 C8 C10 . . . . 179.9(2) ?
    S1 C1 C8 C10 . . . . 2.9(4) ?
    C7 O1 C8 C1 . . . . 0.3(2) ?
    C7 O1 C8 C10 . . . . -179.77(16) ?
    O2 S1 C11 C16 . . . . 172.45(14) ?
    O3 S1 C11 C16 . . . . 42.91(17) ?
    C1 S1 C11 C16 . . . . -74.20(16) ?
    O2 S1 C11 C12 . . . . 47.67(17) ?
    O3 S1 C11 C12 . . . . -81.87(17) ?
    C1 S1 C11 C12 . . . . 161.02(15) ?
    C16 C11 C12 C13 . . . . 57.2(3) ?
    S1 C11 C12 C13 . . . . -177.91(17) ?
    C11 C12 C13 C14 . . . . -56.7(3) ?
    C12 C13 C14 C15 . . . . 56.3(3) ?
    C13 C14 C15 C16 . . . . -55.2(3) ?
    C12 C11 C16 C15 . . . . -56.8(2) ?
    S1 C11 C16 C15 . . . . 179.57(15) ?
    C14 C15 C16 C11 . . . . 55.0(3) ?
_iucr_refine_instructions_details
;
TITL 1113 IN P-1
CELL  0.71073  6.86430  8.49810 14.23230 102.51200 99.84600 92.09200
ZERR 2  0.00020  0.00020  0.00030  0.00100  0.00100  0.00100
LATT 1
SFAC C H O S I
UNIT 32 38 6 2 2
TEMP -100
SIZE 0.136 0.161 0.238
L.S. 15
ACTA
CONF
BOND $H
BOND
MPLA 9 C1 C2 C3 C4 C5 C6 C7 O1 C8
EQIV $1  -X, 1-Y, 1-Z
FMAP 2
PLAN 20
WGHT    0.029100    0.289500
FVAR       0.17114
MOLE   1
BIND I1 O2_$1
I1    5    0.227778    0.565947    0.643317    11.00000    0.02413    0.02921 =
         0.02755    0.00927    0.00534    0.00073
S1    4    0.190170    0.681163    0.216684    11.00000    0.02371    0.02586 =
         0.02227    0.00417   -0.00089    0.00194
O1    3    0.682025    0.891216    0.389867    11.00000    0.02102    0.02481 =
         0.02416    0.00393    0.00375   -0.00014
O2    3    0.018060    0.677421    0.261765    11.00000    0.02212    0.03894 =
         0.03376    0.00215    0.00192    0.00247
O3    3    0.183157    0.763294    0.137772    11.00000    0.03922    0.03368 =
         0.03120    0.01383   -0.00441    0.00246
C1    1    0.389714    0.765160    0.309597    11.00000    0.02179    0.02231 =
         0.02110    0.00237    0.00171    0.00254
C2    1    0.413194    0.746092    0.409331    11.00000    0.02015    0.01891 =
         0.02270    0.00195    0.00302    0.00298
C3    1    0.302311    0.671310    0.462360    11.00000    0.01972    0.02273 =
         0.02557    0.00242    0.00218   -0.00056
AFIX  43
H3    2    0.176127    0.616349    0.433559    11.00000   -1.20000
AFIX   0
C4    1    0.385161    0.680838    0.559818    11.00000    0.02262    0.02163 =
         0.02536    0.00540    0.00638    0.00188
C5    1    0.570657    0.761206    0.603323    11.00000    0.02238    0.02368 =
         0.02240    0.00464    0.00167    0.00415
AFIX  43
H5    2    0.620722    0.764223    0.670235    11.00000   -1.20000
AFIX   0
C6    1    0.682891    0.836252    0.551593    11.00000    0.02039    0.01833 =
         0.02571    0.00100    0.00094    0.00303
C7    1    0.596229    0.826156    0.454886    11.00000    0.02064    0.01894 =
         0.02388    0.00386    0.00556    0.00215
C8    1    0.554460    0.852279    0.302071    11.00000    0.02487    0.02226 =
         0.02298    0.00365    0.00253    0.00459
C9    1    0.885574    0.919117    0.594873    11.00000    0.02020    0.02997 =
         0.03024    0.00539   -0.00137   -0.00148
AFIX 137
H9A   2    0.915137    0.921389    0.665022    11.00000   -1.50000
H9B   2    0.889172    1.029997    0.585476    11.00000   -1.50000
H9C   2    0.984586    0.860002    0.562343    11.00000   -1.50000
AFIX   0
C10   1    0.622494    0.911845    0.222579    11.00000    0.03289    0.03456 =
         0.02773    0.01003    0.00709    0.00145
AFIX 137
H10A  2    0.647816    1.029684    0.242055    11.00000   -1.50000
H10B  2    0.520087    0.882743    0.163341    11.00000   -1.50000
H10C  2    0.744883    0.862774    0.209409    11.00000   -1.50000
AFIX   0
C11   1    0.246270    0.476415    0.175658    11.00000    0.02890    0.02447 =
         0.02030    0.00360    0.00194   -0.00087
AFIX  13
H11   2    0.295155    0.433745    0.234916    11.00000   -1.20000
AFIX   0
C12   1    0.057356    0.373588    0.119814    11.00000    0.03019    0.03681 =
         0.02944   -0.00336    0.00446   -0.00732
AFIX  23
H12A  2   -0.043755    0.380637    0.162216    11.00000   -1.20000
H12B  2    0.002958    0.414539    0.061412    11.00000   -1.20000
AFIX   0
C13   1    0.105231    0.197951    0.088397    11.00000    0.04991    0.03525 =
         0.04357   -0.00916    0.00893   -0.01340
AFIX  23
H13A  2    0.148493    0.154967    0.147310    11.00000   -1.20000
H13B  2   -0.016000    0.132427    0.049988    11.00000   -1.20000
AFIX   0
C14   1    0.266239    0.182483    0.027443    11.00000    0.04794    0.03627 =
         0.03983   -0.01056    0.00663   -0.00138
AFIX  23
H14A  2    0.217966    0.215092   -0.034645    11.00000   -1.20000
H14B  2    0.297890    0.068144    0.011161    11.00000   -1.20000
AFIX   0
C15   1    0.453794    0.287947    0.081901    11.00000    0.03686    0.03310 =
         0.03534   -0.00088    0.00573    0.00532
AFIX  23
H15A  2    0.553021    0.281093    0.038498    11.00000   -1.20000
H15B  2    0.511082    0.246991    0.139878    11.00000   -1.20000
AFIX   0
C16   1    0.409393    0.464333    0.114775    11.00000    0.03042    0.03121 =
         0.02864    0.00469    0.00678    0.00114
AFIX  23
H16A  2    0.530962    0.528255    0.154096    11.00000   -1.20000
H16B  2    0.367220    0.509608    0.056659    11.00000   -1.20000
HKLF 4
REM  1113 IN P-1
REM R1 =  0.0226 for   3753 Fo > 4sig(Fo)  and  0.0244 for all   3997 data
REM    192 parameters refined using      0 restraints
END
WGHT      0.0291      0.2895
REM Highest difference peak  0.676,  deepest hole -0.632,  1-sigma level  0.107
Q1    1   0.2055  0.5142  0.5828  11.00000  0.05    0.68
Q2    1   0.2231  0.6276  0.6984  11.00000  0.05    0.60
Q3    1   0.2203  0.5647  0.2016  11.00000  0.05    0.38
Q4    1   0.1553  0.4255  0.1575  11.00000  0.05    0.31
Q5    1   0.3394  0.5823  0.6361  11.00000  0.05    0.30
Q6    1   0.9003  1.1607  0.5593  11.00000  0.05    0.30
Q7    1   0.8927  1.1337  0.6451  11.00000  0.05    0.30
Q8    1   0.4377  0.8456  0.3187  11.00000  0.05    0.30
Q9    1   0.4039  0.7349  0.3607  11.00000  0.05    0.29
Q10   1   0.8426  0.6456  0.5270  11.00000  0.05    0.28
Q11   1   0.6914  0.5906  0.5785  11.00000  0.05    0.28
Q12   1   0.7093  0.2379  0.1160  11.00000  0.05    0.27
Q13   1   0.4927  0.7611  0.2965  11.00000  0.05    0.27
Q14   1   0.6542  0.1578  0.1771  11.00000  0.05    0.27
Q15   1   0.1679  0.3820  0.4021  11.00000  0.05    0.27
Q16   1   0.9097  0.7312  0.5647  11.00000  0.05    0.27
Q17   1   1.1522  0.8285  0.6314  11.00000  0.05    0.27
Q18   1   0.0976  0.4178  0.2747  11.00000  0.05    0.26
Q19   1   0.3418  0.4832  0.1549  11.00000  0.05    0.26
Q20   1   0.2517  0.7365  0.7554  11.00000  0.05    0.25
;
