# Supplementary material for: 3-Cyclo­hexyl­sulfonyl-5-iodo-2,7-dimethyl-1-benzofuran
Source: Acta Crystallogr Sect E Struct Rep Online. 2011 Jul 16;67(Pt 8):o2053. doi: 10.1107/S1600536811027395 (PMC3213500; doi:10.1107/S1600536811027395)
Supplement: Supplementary file 2 [file e-67-o2053-Isup2.hkl]

# 
# h,k,l, Fc-squared, Fo-squared, sigma(Fo-squared) and status flag 
# 
data_I
_shelx_title ' 1113 IN P-1' 
_shelx_refln_list_code          4 
_shelx_F_calc_maximum      213.12 
_exptl_crystal_F_000       416.00 
_reflns_d_resolution_high  0.7466 
 
loop_ 
 _symmetry_equiv_pos_as_xyz 
 'x, y, z' 
 '-x, -y, -z' 
 
_cell_length_a     6.8643 
_cell_length_b     8.4981 
_cell_length_c    14.2323 
_cell_angle_alpha 102.512 
_cell_angle_beta   99.846 
_cell_angle_gamma  92.092 
 
_shelx_F_squared_multiplier     1.000 
 
loop_ 
 _refln_index_h 
 _refln_index_k 
 _refln_index_l 
 _refln_F_squared_calc 
 _refln_F_squared_meas 
 _refln_F_squared_sigma 
 _refln_observed_status 
   1   0   0      570.56      648.56     13.46 o 
   2   0   0     7854.00     8048.38    139.18 o 
   3   0   0      516.83      474.56     11.21 o 
   4   0   0     1725.32     1668.68     35.15 o 
   5   0   0     2991.33     3085.62     56.70 o 
   6   0   0      833.00      841.03     22.25 o 
   7   0   0      454.37      457.22     15.36 o 
   8   0   0        2.36        3.40      3.35 o 
   9   0   0      310.80      330.67     31.75 o 
  -9   1   0      144.09      148.13     11.80 o 
  -8   1   0       18.96       12.39      4.85 o 
  -7   1   0      799.12      790.50     22.35 o 
  -6   1   0       53.19       59.87      4.92 o 
  -5   1   0     2268.62     2295.93     43.25 o 
  -4   1   0      779.46      831.63     16.51 o 
  -3   1   0     6101.66     6322.79    100.42 o 
  -2   1   0     1468.69     1600.78     24.31 o 
  -1   1   0     4415.35     4598.26     98.74 o 
   0   1   0     8315.28     6992.29    176.58 o 
   1   1   0      197.34      234.30      6.28 o 
   2   1   0    10861.67    10246.85    378.66 o 
   3   1   0      102.90      120.01      3.98 o 
   4   1   0     8617.60     8639.19    151.12 o 
   5   1   0     1534.32     1501.52     29.66 o 
   6   1   0     3265.77     3152.05     78.42 o 
   7   1   0      618.48      635.91     22.26 o 
   8   1   0      148.10      159.46     10.95 o 
  -9   2   0      160.33      163.90     12.54 o 
  -8   2   0        0.70        1.19      3.60 o 
  -7   2   0      738.42      722.39     21.04 o 
  -6   2   0        0.46        4.05      2.61 o 
  -5   2   0      468.94      475.48     14.73 o 
  -4   2   0      159.59      184.21      4.94 o 
  -3   2   0     2569.25     2757.96     45.71 o 
  -2   2   0     2964.89     3281.73     65.02 o 
  -1   2   0    24627.06    20019.84    362.50 o 
   0   2   0      329.15      417.00      8.04 o 
   1   2   0    11967.09    11262.67    178.48 o 
   2   2   0     3198.32     3104.55     61.63 o 
   3   2   0     1314.67     1276.71     27.39 o 
   4   2   0     3382.71     3440.29     69.72 o 
   5   2   0      232.07      235.09      8.23 o 
   6   2   0     1635.19     1669.61     42.58 o 
   7   2   0      181.58      178.25     10.51 o 
   8   2   0      896.07      864.63     35.97 o 
  -8   3   0      225.39      234.82     13.64 o 
  -7   3   0      302.16      276.09     16.87 o 
  -6   3   0        6.16        9.92      3.00 o 
  -5   3   0     1377.24     1383.12     32.57 o 
  -4   3   0      268.20      271.11      6.65 o 
  -3   3   0     3926.14     3936.87     56.22 o 
  -2   3   0        4.34        7.70      1.45 o 
  -1   3   0       27.55       21.30      1.36 o 
   0   3   0      947.55     1046.51     19.67 o 
   1   3   0     3372.98     3433.05     55.63 o 
   2   3   0     2576.50     2706.64     48.82 o 
   3   3   0     3405.46     3459.81     69.56 o 
   4   3   0     1115.56     1081.57     24.69 o 
   5   3   0     1623.53     1575.65     35.03 o 
   6   3   0     1371.61     1374.46     45.29 o 
   7   3   0      152.80      153.21     19.46 o 
   8   3   0      823.65      855.24     35.73 o 
  -8   4   0      494.00      523.63     21.94 o 
  -7   4   0      273.27      239.05     13.20 o 
  -6   4   0      112.63      106.22     15.06 o 
  -5   4   0     1413.33     1375.06     32.83 o 
  -4   4   0      537.28      558.79     11.73 o 
  -3   4   0     3791.40     3889.39     65.25 o 
  -2   4   0      715.38      796.93     15.10 o 
  -1   4   0      264.88      224.05      5.41 o 
   0   4   0       60.61       55.65      2.71 o 
   1   4   0     2181.57     2219.93     40.40 o 
   2   4   0      124.95      144.45      4.87 o 
   3   4   0     1101.94     1103.90     22.18 o 
   4   4   0       96.79       96.84      5.85 o 
   5   4   0      308.54      346.10     12.64 o 
   6   4   0      548.70      545.98     18.21 o 
   7   4   0      515.35      529.12     31.92 o 
   8   4   0      615.83      694.48     31.37 o 
  -8   5   0      447.31      423.37     19.76 o 
  -7   5   0       20.41       27.90      6.50 o 
  -6   5   0     1216.89     1192.78     49.36 o 
  -5   5   0      390.93      413.20     13.26 o 
  -4   5   0     1085.17     1106.99     21.53 o 
  -3   5   0      699.69      683.07     15.46 o 
  -2   5   0      623.86      632.87     15.58 o 
  -1   5   0     1697.17     1738.27     30.29 o 
   0   5   0        7.80       12.35      1.68 o 
   1   5   0     3138.67     3188.71     57.63 o 
   2   5   0      128.12      135.45      5.10 o 
   3   5   0     1700.71     1665.27     36.02 o 
   4   5   0        0.28       -0.55      1.54 o 
   5   5   0      736.70      699.66     26.17 o 
   6   5   0        0.52        2.60      2.37 o 
   7   5   0      390.67      370.95     24.24 o 
  -7   6   0       42.07       38.32      6.86 o 
  -6   6   0     1421.72     1422.77     42.15 o 
  -5   6   0        1.55        3.38      2.97 o 
  -4   6   0      717.96      754.41     22.24 o 
  -3   6   0       89.86       91.13      5.43 o 
  -2   6   0     2182.41     2273.48     40.92 o 
  -1   6   0      889.16      880.27     17.08 o 
   0   6   0      656.31      658.04     15.99 o 
   1   6   0      783.56      731.31     18.18 o 
   2   6   0       25.73       28.22      3.15 o 
   3   6   0     1201.17     1132.44     31.88 o 
   4   6   0       16.86       16.98      3.04 o 
   5   6   0      623.74      600.04     17.40 o 
   6   6   0        2.73        3.29      3.19 o 
   7   6   0      355.53      382.41     16.27 o 
  -7   7   0      423.66      413.71     19.57 o 
  -6   7   0      422.62      396.43     18.03 o 
  -5   7   0      271.37      274.92     13.74 o 
  -4   7   0     1090.51     1061.50     38.98 o 
  -3   7   0       13.66       15.17      3.35 o 
  -2   7   0     1842.36     1897.71     34.24 o 
  -1   7   0      287.33      265.94     10.34 o 
   0   7   0     1180.22     1219.19     31.83 o 
   1   7   0      157.36      160.35      9.15 o 
   2   7   0      529.67      518.88     14.87 o 
   3   7   0      616.87      597.68     16.64 o 
   4   7   0      677.86      646.30     24.44 o 
   5   7   0      284.17      274.95     10.82 o 
   6   7   0       11.04        7.78      4.48 o 
  -6   8   0       33.53       41.82      7.18 o 
  -5   8   0      416.82      399.76     17.74 o 
  -4   8   0      565.45      586.40     25.83 o 
  -3   8   0      338.58      358.69     13.77 o 
  -2   8   0     1130.93     1135.67     51.39 o 
  -1   8   0      174.94      214.22      9.65 o 
   0   8   0     1728.20     1685.39     43.06 o 
   1   8   0       57.52       50.48      4.84 o 
   2   8   0     1443.55     1401.53     33.56 o 
   3   8   0      127.83      129.30      8.08 o 
   4   8   0      346.83      353.58     14.20 o 
   5   8   0      158.12      156.94     13.32 o 
  -5   9   0      708.35      718.85     30.46 o 
  -4   9   0       10.22       15.02      5.29 o 
  -3   9   0      604.12      575.39     40.63 o 
  -2   9   0      406.05      406.22     18.51 o 
  -1   9   0      519.15      489.65     31.41 o 
   0   9   0      912.21      887.52     32.71 o 
   1   9   0      136.08      143.18      8.41 o 
   2   9   0      842.65      841.10     25.54 o 
   3   9   0       49.22       47.56      5.57 o 
   4   9   0      467.81      488.62     22.74 o 
  -4  10   0       22.17       28.00     10.93 o 
  -3  10   0      289.69      266.64     23.56 o 
  -2  10   0        3.69       11.39      8.36 o 
  -1  10   0      827.25      769.80     29.86 o 
   0  10   0      138.08      121.57     10.00 o 
   1  10   0     1255.39     1181.17     41.25 o 
   2  10   0      132.66      158.85     20.48 o 
   3  10   0       86.27      104.18     10.37 o 
  -1  11   0      341.47      360.66     18.89 o 
   0  11   0        4.15        8.61      4.57 o 
  -1 -11   1       16.95       23.90      8.19 o 
   0 -11   1       79.21       69.31     11.95 o 
   1 -11   1       43.00       49.16     11.10 o 
   2 -11   1      291.65      307.05     17.06 o 
  -3 -10   1       40.67       45.36      8.19 o 
  -2 -10   1       30.14       30.36      6.26 o 
  -1 -10   1       49.10       49.16      7.00 o 
   0 -10   1      193.88      174.68     11.80 o 
   1 -10   1        1.61        0.90      3.35 o 
   2 -10   1      450.47      440.96     31.24 o 
   3 -10   1        7.06        3.07      5.80 o 
   4 -10   1      295.92      316.83     27.65 o 
  -4  -9   1      322.70      341.48     17.97 o 
  -3  -9   1      119.57      139.48     10.72 o 
  -2  -9   1      354.58      348.93     13.73 o 
  -1  -9   1        8.24        9.96      3.20 o 
   0  -9   1      531.53      519.02     51.04 o 
   1  -9   1       26.37       24.39      5.15 o 
   2  -9   1      351.01      328.03     15.94 o 
   3  -9   1        0.19        2.91      3.85 o 
   4  -9   1      166.59      172.08     13.28 o 
   5  -9   1        0.42       -1.72      3.75 o 
  -5  -8   1      620.33      678.51     28.03 o 
  -4  -8   1       87.64       87.47      8.55 o 
  -3  -8   1      215.95      195.78      9.53 o 
  -2  -8   1     1090.62     1034.25     46.62 o 
  -1  -8   1      655.51      630.40     22.66 o 
   0  -8   1      793.54      758.02     28.02 o 
   1  -8   1      118.24      127.01      7.00 o 
   2  -8   1      347.32      315.71     12.21 o 
   3  -8   1       55.38       59.63      7.94 o 
   4  -8   1      376.56      358.18     15.75 o 
   5  -8   1        1.63        1.69      3.47 o 
   6  -8   1      166.50      164.70     12.67 o 
  -6  -7   1       63.57       66.56      8.26 o 
  -5  -7   1     1082.34     1033.58     37.17 o 
  -4  -7   1       22.05       20.75      5.17 o 
  -3  -7   1     1569.31     1499.44     33.89 o 
  -2  -7   1       36.65       48.91      4.01 o 
  -1  -7   1     4019.92     3914.85     91.05 o 
   0  -7   1      500.85      508.81     13.48 o 
   1  -7   1     1021.49     1031.46     24.24 o 
   2  -7   1      733.45      734.96     16.92 o 
   3  -7   1      274.94      279.23      9.76 o 
   4  -7   1      951.67      898.29     33.40 o 
   5  -7   1       81.35       74.60      7.60 o 
   6  -7   1      113.17      113.24      9.59 o 
   7  -7   1        6.27        9.32      4.85 o 
  -7  -6   1       72.34       81.22      9.27 o 
  -6  -6   1      578.68      585.97     20.21 o 
  -5  -6   1      507.49      532.31     15.59 o 
  -4  -6   1      561.50      539.13     15.09 o 
  -3  -6   1     2810.48     2744.49     57.04 o 
  -2  -6   1      206.43      216.98      7.73 o 
  -1  -6   1     4181.41     4098.14     73.83 o 
   0  -6   1      118.18      118.92      4.98 o 
   1  -6   1     2141.43     2050.95     35.72 o 
   2  -6   1      216.82      232.69      6.75 o 
   3  -6   1     1606.58     1605.04     33.23 o 
   4  -6   1      745.49      725.25     19.54 o 
   5  -6   1      496.90      466.87     14.72 o 
   6  -6   1      698.07      648.15     23.84 o 
   7  -6   1       54.38       57.30      7.73 o 
  -7  -5   1       16.22       14.94      4.33 o 
  -6  -5   1      914.95      923.39     23.76 o 
  -5  -5   1      602.55      568.49     15.96 o 
  -4  -5   1     2852.45     2730.40     56.68 o 
  -3  -5   1     1425.50     1465.38     28.89 o 
  -2  -5   1     1684.79     1681.22     29.24 o 
  -1  -5   1     2021.38     2094.78     38.75 o 
   0  -5   1     2015.76     2011.35     41.40 o 
   1  -5   1     5333.99     5419.31     88.78 o 
   2  -5   1       91.55       88.02      3.59 o 
   3  -5   1     2627.82     2656.51     50.25 o 
   4  -5   1      246.89      253.47      9.40 o 
   5  -5   1     1157.37     1150.47     32.39 o 
   6  -5   1      403.54      388.26     16.60 o 
   7  -5   1      197.70      189.63     12.22 o 
   8  -5   1      211.15      208.14     13.82 o 
  -8  -4   1      292.31      296.85     18.46 o 
  -7  -4   1        6.33        5.39      5.12 o 
  -6  -4   1      872.69      885.40     25.91 o 
  -5  -4   1      134.60      145.03      6.72 o 
  -4  -4   1     3752.53     3652.78     66.65 o 
  -3  -4   1      269.68      268.13      7.68 o 
  -2  -4   1     3110.02     3076.71     55.38 o 
  -1  -4   1     1719.18     1809.94     33.22 o 
   0  -4   1     4226.02     4203.95     82.86 o 
   1  -4   1     8427.52     8670.28    139.72 o 
   2  -4   1     1020.53     1005.09     20.15 o 
   3  -4   1     2539.65     2611.26     41.33 o 
   4  -4   1       66.18       59.43      3.48 o 
   5  -4   1     3615.89     3546.94     73.66 o 
   6  -4   1        6.02        8.05      3.65 o 
   7  -4   1     1203.54     1188.76     36.76 o 
   8  -4   1      115.53      122.39     10.49 o 
  -8  -3   1       88.35       92.67     10.74 o 
  -7  -3   1       83.16      101.93     10.26 o 
  -6  -3   1      856.74      858.41     22.07 o 
  -5  -3   1      635.40      647.14     17.11 o 
  -4  -3   1     2481.92     2456.17     51.42 o 
  -3  -3   1       63.91       58.07      3.48 o 
  -2  -3   1     3788.54     3803.45     67.54 o 
  -1  -3   1      272.80      265.40      5.59 o 
   0  -3   1     7415.65     7395.36    131.99 o 
   1  -3   1     1141.81     1247.28     23.49 o 
   2  -3   1     3616.94     3639.95     65.73 o 
   3  -3   1     3287.05     3542.38     54.53 o 
   4  -3   1     1193.54     1210.19     27.92 o 
   5  -3   1     2483.94     2573.38     55.52 o 
   6  -3   1      122.56      113.90      8.27 o 
   7  -3   1     1703.35     1647.47     47.03 o 
   8  -3   1        1.59        1.77      3.72 o 
  -8  -2   1      122.13      120.55     13.35 o 
  -7  -2   1      646.32      659.07     22.98 o 
  -6  -2   1      215.42      233.52     11.88 o 
  -5  -2   1      221.70      247.15     10.34 o 
  -4  -2   1      712.83      687.17     16.91 o 
  -3  -2   1     2188.21     2328.41     47.77 o 
  -2  -2   1     2383.38     2510.26     50.53 o 
  -1  -2   1      324.14      358.93      6.79 o 
   0  -2   1     6825.29     6862.37    133.05 o 
   1  -2   1        1.16       13.32      3.76 o 
   2  -2   1    10617.77    10774.40    244.55 o 
   3  -2   1      537.83      603.66     12.44 o 
   4  -2   1     5417.25     5346.04    107.75 o 
   5  -2   1      281.66      268.22      9.66 o 
   6  -2   1     1680.54     1653.11     38.45 o 
   7  -2   1     1129.24     1107.77     33.81 o 
   8  -2   1      189.18      193.69     12.27 o 
  -9  -1   1      321.72      329.56     17.11 o 
  -8  -1   1       11.88        9.02      4.39 o 
  -7  -1   1      882.73      898.74     37.61 o 
  -6  -1   1      647.96      629.49     15.25 o 
  -5  -1   1      205.72      201.78      6.75 o 
  -4  -1   1      991.57     1028.65     20.87 o 
  -3  -1   1     3268.73     3538.03     63.15 o 
  -2  -1   1      898.44      919.21     17.50 o 
  -1  -1   1      353.82      402.86     10.13 o 
   0  -1   1        9.45       15.18      0.74 o 
   1  -1   1       83.41       95.31      3.04 o 
   2  -1   1     8908.92     9424.77    163.31 o 
   3  -1   1      189.38      205.26      6.17 o 
   4  -1   1     3883.80     3931.79     70.26 o 
   5  -1   1        0.32       -0.14      1.65 o 
   6  -1   1     1657.78     1613.51     37.45 o 
   7  -1   1      257.31      243.75     10.47 o 
   8  -1   1      948.96      883.93     34.04 o 
  -9   0   1      560.39      616.82     32.95 o 
  -8   0   1      254.67      253.81     11.81 o 
  -7   0   1      884.18      892.55     26.31 o 
  -6   0   1       15.86        9.61      3.79 o 
  -5   0   1     1897.27     1920.29     36.95 o 
  -4   0   1       55.77       47.76      2.91 o 
  -3   0   1     2099.83     2243.90     40.93 o 
  -2   0   1     5162.11     5451.03    103.25 o 
  -1   0   1      267.01      323.62     16.36 o 
   0   0   1     5748.79     4872.33    105.53 o 
   1   0   1     2124.50     2276.36     33.40 o 
   2   0   1      893.88      931.90     19.33 o 
   3   0   1     3856.96     4104.38     72.45 o 
   4   0   1      455.00      426.12      9.91 o 
   5   0   1      101.06       92.82      5.15 o 
   6   0   1      841.53      802.24     21.45 o 
   7   0   1       96.31       87.43      7.00 o 
   8   0   1      665.32      681.97     24.83 o 
  -9   1   1      114.86      117.01     10.79 o 
  -8   1   1      457.49      477.00     19.01 o 
  -7   1   1     1415.21     1360.26     33.92 o 
  -6   1   1      818.89      814.94     21.97 o 
  -5   1   1     5161.75     5203.64     93.39 o 
  -4   1   1        0.65        1.75      1.50 o 
  -3   1   1     5675.14     5654.21     99.78 o 
  -2   1   1      115.22      123.08      3.79 o 
  -1   1   1     4918.00     5091.61    110.94 o 
   0   1   1     1526.14     1630.21     25.19 o 
   1   1   1     2536.01     2647.33     69.82 o 
   2   1   1     5355.05     5387.02    121.41 o 
   3   1   1     1430.66     1391.55     29.21 o 
   4   1   1     1374.97     1351.95     29.22 o 
   5   1   1       68.26       64.60      3.89 o 
   6   1   1      266.30      265.89     11.82 o 
   7   1   1      340.23      320.05     15.08 o 
   8   1   1      378.63      377.67     16.82 o 
  -9   2   1        3.45        3.03      4.72 o 
  -8   2   1      504.96      512.16     20.88 o 
  -7   2   1       60.36       65.93      5.99 o 
  -6   2   1     2916.47     2936.22     63.96 o 
  -5   2   1      588.43      593.84     12.41 o 
  -4   2   1      909.29      874.99     18.04 o 
  -3   2   1     4962.77     4834.56     86.39 o 
  -2   2   1       36.24       54.71      2.23 o 
  -1   2   1    45420.84    31883.32    479.09 o 
   0   2   1      805.71      874.40     16.91 o 
   1   2   1     4463.40     4553.21     88.30 o 
   2   2   1       70.37       55.81      2.66 o 
   3   2   1      169.56      120.03      4.55 o 
   4   2   1     1387.51     1412.11     30.70 o 
   5   2   1     1294.92     1234.67     27.98 o 
   6   2   1      152.61      172.08      9.25 o 
   7   2   1       29.39       29.42      6.50 o 
   8   2   1      185.72      195.73     14.94 o 
  -8   3   1      822.31      794.76     31.96 o 
  -7   3   1      222.42      210.32     12.29 o 
  -6   3   1     2747.99     2765.57     60.88 o 
  -5   3   1      106.18      110.98      4.89 o 
  -4   3   1     4550.70     4513.16     74.14 o 
  -3   3   1     1028.53     1017.29     17.44 o 
  -2   3   1     7682.61     7793.89    125.31 o 
  -1   3   1     1409.64     1280.59     23.73 o 
   0   3   1     3622.43     3720.43     65.66 o 
   1   3   1     9629.07     9258.54    178.22 o 
   2   3   1      262.58      267.27     11.03 o 
   3   3   1     4699.35     4464.51     88.68 o 
   4   3   1      246.00      249.26      8.00 o 
   5   3   1     2581.94     2440.63     51.56 o 
   6   3   1      235.71      224.97     10.05 o 
   7   3   1      102.13       93.46     12.12 o 
   8   3   1       17.82       13.72      6.12 o 
  -8   4   1      285.00      264.42     15.08 o 
  -7   4   1      166.08      168.65     15.37 o 
  -6   4   1      384.67      354.39     15.44 o 
  -5   4   1      134.37      139.25      5.66 o 
  -4   4   1     1979.97     1961.74     30.23 o 
  -3   4   1      596.33      634.67     13.05 o 
  -2   4   1    15198.34    15137.24    224.04 o 
  -1   4   1        1.87        8.45      1.45 o 
   0   4   1     9810.27     9823.14    170.80 o 
   1   4   1     1268.95     1198.93     20.90 o 
   2   4   1      615.79      586.39     12.66 o 
   3   4   1     3074.65     2983.31     54.51 o 
   4   4   1     1123.42     1023.24     24.12 o 
   5   4   1     1510.05     1484.40     38.55 o 
   6   4   1       52.94       63.05      5.82 o 
   7   4   1      650.77      659.50     28.84 o 
   8   4   1      121.48      153.40     13.88 o 
  -8   5   1       28.72       26.63      6.47 o 
  -7   5   1      100.25       96.20      8.96 o 
  -6   5   1      467.05      486.42     19.26 o 
  -5   5   1     1050.12     1006.42     30.69 o 
  -4   5   1     1712.98     1675.46     44.41 o 
  -3   5   1     1230.60     1297.39     26.23 o 
  -2   5   1      481.40      463.24     10.60 o 
  -1   5   1       77.76       91.16      3.89 o 
   0   5   1     3734.48     3717.26     74.36 o 
   1   5   1       10.65       10.02      1.38 o 
   2   5   1     4037.84     3870.73     77.80 o 
   3   5   1      695.46      635.93     16.51 o 
   4   5   1     1925.13     1765.95     38.85 o 
   5   5   1     1135.93     1052.05     29.28 o 
   6   5   1      239.51      220.12      9.40 o 
   7   5   1      473.36      450.45     18.63 o 
  -7   6   1       90.31       96.65      9.45 o 
  -6   6   1      244.23      228.04     16.01 o 
  -5   6   1      443.85      399.28     16.58 o 
  -4   6   1     1201.54     1169.76     29.43 o 
  -3   6   1     2129.35     2066.92     40.35 o 
  -2   6   1      577.40      569.58     12.32 o 
  -1   6   1      652.02      663.25     13.65 o 
   0   6   1     1460.05     1424.74     30.96 o 
   1   6   1      329.83      307.33     10.01 o 
   2   6   1     3079.71     2938.75     60.83 o 
   3   6   1        7.55        8.98      4.14 o 
   4   6   1      460.62      432.40     13.36 o 
   5   6   1      263.26      241.91      9.77 o 
   6   6   1      972.15     1004.35     51.59 o 
   7   6   1      366.68      410.72     30.73 o 
  -7   7   1      394.10      381.87     18.73 o 
  -6   7   1       17.01       19.38      7.18 o 
  -5   7   1      545.65      506.67     20.19 o 
  -4   7   1        0.48       -2.71      2.71 o 
  -3   7   1      170.24      159.45     10.59 o 
  -2   7   1      562.29      601.57     15.12 o 
  -1   7   1      238.09      225.08      7.18 o 
   0   7   1      950.95      927.25     25.78 o 
   1   7   1      621.84      631.88     17.19 o 
   2   7   1     1505.99     1386.26     32.09 o 
   3   7   1      136.73      148.10      7.32 o 
   4   7   1      702.33      664.31     18.68 o 
   5   7   1       36.62       32.90      4.39 o 
   6   7   1      738.17      742.06     33.68 o 
  -6   8   1        0.14       -2.88      3.90 o 
  -5   8   1      425.20      425.46     18.65 o 
  -4   8   1        7.67        6.16      4.42 o 
  -3   8   1      504.39      503.43     23.94 o 
  -2   8   1       33.18       45.81      6.66 o 
  -1   8   1      507.32      508.77     17.10 o 
   0   8   1       98.51       94.06      6.56 o 
   1   8   1      249.83      241.51     12.12 o 
   2   8   1      194.03      197.26     10.99 o 
   3   8   1      140.52      149.03      7.85 o 
   4   8   1      386.19      387.23     15.35 o 
   5   8   1      136.60      147.99     19.63 o 
  -5   9   1      273.38      296.16     15.70 o 
  -4   9   1       12.36       11.27      5.07 o 
  -3   9   1      447.95      421.13     19.73 o 
  -2   9   1       17.18       19.37      4.94 o 
  -1   9   1      496.90      495.45     21.21 o 
   0   9   1       72.45       74.55      6.36 o 
   1   9   1      337.67      318.38     13.37 o 
   2   9   1       78.65       71.35      6.49 o 
   3   9   1      521.45      492.97     21.09 o 
   4   9   1       69.70       83.90      9.29 o 
  -4  10   1       83.94       90.13     16.05 o 
  -3  10   1      290.03      312.05     25.95 o 
  -2  10   1       96.82       94.58      9.33 o 
  -1  10   1      334.90      334.99     17.34 o 
   0  10   1       85.54      101.56      9.65 o 
   1  10   1      265.48      262.25     15.69 o 
   2  10   1       15.03       17.51      4.47 o 
  -1 -11   2      133.51      131.44     15.36 o 
   0 -11   2      826.89      829.98     44.04 o 
   1 -11   2        0.80        2.05      4.10 o 
   2 -11   2      288.63      256.74     23.22 o 
  -3 -10   2      630.27      686.28     28.11 o 
  -2 -10   2        9.28        9.90      5.80 o 
  -1 -10   2      253.09      231.82     18.44 o 
   0 -10   2      530.81      522.30     22.06 o 
   1 -10   2      145.62      140.40     10.45 o 
   2 -10   2      950.81      878.21     32.25 o 
   3 -10   2       46.33       57.70     12.29 o 
   4 -10   2      570.42      541.37     26.07 o 
  -5  -9   2      193.34      204.25     14.43 o 
  -4  -9   2       94.16       84.81      8.99 o 
  -3  -9   2      748.66      746.95     33.12 o 
  -2  -9   2       55.70       44.42     10.58 o 
  -1  -9   2     1117.75     1101.09     30.54 o 
   0  -9   2       59.06       60.74      7.34 o 
   1  -9   2     1386.53     1388.41     51.07 o 
   2  -9   2      487.20      502.98     17.26 o 
   3  -9   2      670.92      679.39     45.75 o 
   4  -9   2      372.86      375.85     16.68 o 
   5  -9   2       93.09      114.08      9.83 o 
  -6  -8   2      144.27      172.07     18.09 o 
  -5  -8   2       47.90       40.58      7.00 o 
  -4  -8   2      446.57      435.44     19.97 o 
  -3  -8   2       84.26       90.13      8.06 o 
  -2  -8   2       10.35       10.83      3.64 o 
  -1  -8   2      868.00      876.43     24.70 o 
   0  -8   2       25.28       31.06      3.70 o 
   1  -8   2     2091.81     2230.18     58.28 o 
   2  -8   2        0.62        0.56      2.86 o 
   3  -8   2     1526.83     1519.57     40.15 o 
   4  -8   2      242.37      238.17     13.25 o 
   5  -8   2      851.89      821.50     29.20 o 
   6  -8   2      406.03      412.06     18.91 o 
  -6  -7   2       92.59      102.87      9.91 o 
  -5  -7   2      168.32      149.93     11.13 o 
  -4  -7   2      584.15      601.94     23.95 o 
  -3  -7   2      299.75      306.72     11.69 o 
  -2  -7   2      321.79      284.96     11.24 o 
  -1  -7   2      523.75      559.12     14.55 o 
   0  -7   2      348.02      354.58     10.32 o 
   1  -7   2     1066.74     1112.82     22.41 o 
   2  -7   2      482.71      488.08     13.14 o 
   3  -7   2      793.24      853.57     20.65 o 
   4  -7   2        0.09       -1.29      2.16 o 
   5  -7   2      746.66      753.03     20.99 o 
   6  -7   2       16.99        9.93      4.54 o 
   7  -7   2      590.40      570.24     34.26 o 
  -7  -6   2      134.72      155.29     12.29 o 
  -6  -6   2      615.80      640.08     33.29 o 
  -5  -6   2       24.20       27.84      5.99 o 
  -4  -6   2      167.16      170.77      7.18 o 
  -3  -6   2     1144.03     1134.27     25.92 o 
  -2  -6   2     1622.71     1637.05     29.01 o 
  -1  -6   2      488.33      474.01     12.33 o 
   0  -6   2      999.47     1029.04     23.03 o 
   1  -6   2      771.60      801.60     15.63 o 
   2  -6   2      935.59      931.49     23.99 o 
   3  -6   2     1177.84     1198.55     24.28 o 
   4  -6   2      275.60      279.42     10.06 o 
   5  -6   2      537.50      543.98     18.87 o 
   6  -6   2      101.70      101.95      7.12 o 
   7  -6   2      533.31      513.76     25.33 o 
  -7  -5   2      125.20      143.41      9.22 o 
  -6  -5   2      900.80      933.66     29.91 o 
  -5  -5   2        0.95        2.72      2.01 o 
  -4  -5   2     1177.12     1186.58     24.69 o 
  -3  -5   2       20.57       18.50      2.42 o 
  -2  -5   2     4373.42     4378.07     71.66 o 
  -1  -5   2       85.73       91.65      3.63 o 
   0  -5   2     1820.28     1848.04     38.11 o 
   1  -5   2      484.87      497.81     10.23 o 
   2  -5   2      352.53      341.03      7.85 o 
   3  -5   2      938.28     1024.14     17.98 o 
   4  -5   2      875.13      852.68     21.45 o 
   5  -5   2      202.88      202.53      8.71 o 
   6  -5   2      114.65      118.44      7.35 o 
   7  -5   2      426.50      403.16     18.06 o 
   8  -5   2       27.16       31.62      6.91 o 
  -8  -4   2        4.04       -1.19      4.70 o 
  -7  -4   2     1099.55     1157.87     36.97 o 
  -6  -4   2      355.27      361.79     14.06 o 
  -5  -4   2      480.43      496.43     14.47 o 
  -4  -4   2     3233.72     3179.39     58.65 o 
  -3  -4   2     1118.23     1167.61     23.31 o 
  -2  -4   2     3086.13     3035.35     50.17 o 
  -1  -4   2      155.78      174.63      4.87 o 
   0  -4   2     2728.68     2666.22     49.14 o 
   1  -4   2       57.40       62.26      2.88 o 
   2  -4   2     1959.34     1904.56     30.16 o 
   3  -4   2       90.89       85.53      3.05 o 
   4  -4   2     1820.18     1798.97     34.79 o 
   5  -4   2      522.64      514.22     16.85 o 
   6  -4   2      226.21      216.15     11.41 o 
   7  -4   2       37.56       42.02      6.84 o 
   8  -4   2       29.07       32.46      6.44 o 
  -8  -3   2        2.38        1.76      4.67 o 
  -7  -3   2     1266.05     1291.14     39.21 o 
  -6  -3   2      197.51      181.75     11.78 o 
  -5  -3   2     2722.26     2754.83     58.22 o 
  -4  -3   2     1051.51     1118.38     29.22 o 
  -3  -3   2     3459.53     3620.48     72.98 o 
  -2  -3   2     1781.15     1802.47     30.43 o 
  -1  -3   2     4057.71     4274.13     74.84 o 
   0  -3   2     6437.38     6570.91    117.45 o 
   1  -3   2       28.81       32.44      2.11 o 
   2  -3   2     3480.36     3605.94     51.11 o 
   3  -3   2       57.49       60.89      2.50 o 
   4  -3   2     1628.40     1615.59     34.87 o 
   5  -3   2      172.05      170.40      6.42 o 
   6  -3   2      425.95      397.01     15.87 o 
   7  -3   2       57.62       48.45      6.49 o 
   8  -3   2      398.27      373.34     19.59 o 
  -8  -2   2      191.66      207.32     12.65 o 
  -7  -2   2      882.78      940.44     30.04 o 
  -6  -2   2      932.39      989.52     26.89 o 
  -5  -2   2     5017.03     5063.30    102.25 o 
  -4  -2   2      128.58      129.45      5.65 o 
  -3  -2   2     5157.20     5231.94    103.74 o 
  -2  -2   2     2850.25     3065.15     61.17 o 
  -1  -2   2     6196.53     6519.62    114.92 o 
   0  -2   2     1526.64     1676.94     35.41 o 
   1  -2   2     1717.77     1785.11     29.45 o 
   2  -2   2     2662.12     2638.91     39.65 o 
   3  -2   2      250.45      238.22      7.04 o 
   4  -2   2     3892.33     4088.12     73.70 o 
   5  -2   2       52.97       57.99      4.30 o 
   6  -2   2     1128.36     1048.63     26.33 o 
   7  -2   2       51.50       53.42      6.43 o 
   8  -2   2      256.49      249.84     14.13 o 
  -9  -1   2       34.65       36.42      7.21 o 
  -8  -1   2      359.21      406.02     18.10 o 
  -7  -1   2      645.13      659.19     19.86 o 
  -6  -1   2     1846.12     1907.13     37.91 o 
  -5  -1   2     3001.04     3048.79     56.64 o 
  -4  -1   2     2170.05     2255.82     42.16 o 
  -3  -1   2     6350.84     6509.24    114.97 o 
  -2  -1   2      572.51      574.56     11.75 o 
  -1  -1   2    18013.58    15884.02    524.54 o 
   0  -1   2      443.43      470.61     10.23 o 
   1  -1   2    20838.41    17849.12    442.61 o 
   2  -1   2     5192.61     5448.16     95.21 o 
   3  -1   2     1424.65     1412.34     29.96 o 
   4  -1   2     1976.43     2001.38     37.08 o 
   5  -1   2      704.52      705.42     18.41 o 
   6  -1   2     1657.99     1575.20     36.81 o 
   7  -1   2       43.59       44.35      5.67 o 
   8  -1   2      465.35      477.18     19.84 o 
  -9   0   2        0.96        2.58      3.91 o 
  -8   0   2      668.80      675.88     33.46 o 
  -7   0   2        4.44       10.18      3.23 o 
  -6   0   2     1092.99     1155.83     24.73 o 
  -5   0   2      117.79      120.96      8.66 o 
  -4   0   2     3739.50     4039.39     72.75 o 
  -3   0   2     2443.31     2599.09     52.57 o 
  -2   0   2     2736.31     2940.85     52.69 o 
  -1   0   2    10397.69     9500.01    249.67 o 
   0   0   2      665.21      733.26     12.18 o 
   1   0   2    23834.39    19182.15    565.95 o 
   2   0   2      261.45      330.82      6.35 o 
   3   0   2     8536.55     8674.10    136.84 o 
   4   0   2      333.71      310.51      6.76 o 
   5   0   2     4332.56     4134.50     85.24 o 
   6   0   2     1352.14     1336.17     31.95 o 
   7   0   2      498.85      486.38     18.24 o 
   8   0   2      451.10      489.19     19.41 o 
  -9   1   2       14.38        5.37      4.90 o 
  -8   1   2      539.56      567.64     18.90 o 
  -7   1   2       41.73       44.18      5.09 o 
  -6   1   2      771.80      749.09     20.93 o 
  -5   1   2       19.68       17.02      2.51 o 
  -4   1   2     3726.58     3926.54     71.23 o 
  -3   1   2        2.38        4.55      1.70 o 
  -2   1   2     7939.52     7779.31    178.73 o 
  -1   1   2       65.93       66.93      3.55 o 
   0   1   2     2784.73     2873.17     48.76 o 
   1   1   2     9233.74     9505.41    209.55 o 
   2   1   2     5059.96     5349.00    104.31 o 
   3   1   2     5306.72     5228.42    102.67 o 
   4   1   2      218.61      229.72      7.21 o 
   5   1   2     3528.63     3413.43     69.61 o 
   6   1   2      192.88      178.68     12.20 o 
   7   1   2     1774.83     1812.94     53.83 o 
   8   1   2      175.03      195.29     14.53 o 
  -9   2   2      225.63      211.16     13.94 o 
  -8   2   2      213.95      221.86     13.00 o 
  -7   2   2        2.55       -0.33      2.43 o 
  -6   2   2     1091.38     1086.72     27.86 o 
  -5   2   2        2.37       -0.20      1.40 o 
  -4   2   2      976.51      983.38     18.96 o 
  -3   2   2      227.28      226.33      7.59 o 
  -2   2   2     1375.65     1379.36     28.53 o 
  -1   2   2     5448.05     5763.34     93.01 o 
   0   2   2     6142.63     6061.09    107.35 o 
   1   2   2      235.35      247.85      5.98 o 
   2   2   2    12582.47    12382.99    404.55 o 
   3   2   2     1770.73     1822.48     43.52 o 
   4   2   2     1691.71     1672.66     35.71 o 
   5   2   2     1490.82     1386.22     30.93 o 
   6   2   2      489.24      463.02     16.61 o 
   7   2   2     1330.32     1377.71     48.76 o 
   8   2   2       26.78       28.67      7.12 o 
  -8   3   2      467.05      461.31     20.27 o 
  -7   3   2      277.75      270.81     12.71 o 
  -6   3   2     1520.67     1540.95     37.33 o 
  -5   3   2       35.00       43.15      3.13 o 
  -4   3   2     1847.37     1824.74     35.93 o 
  -3   3   2      493.05      513.86     12.03 o 
  -2   3   2     1641.02     1646.63     26.26 o 
  -1   3   2     2135.20     2359.65     36.30 o 
   0   3   2     1372.76     1391.39     23.53 o 
   1   3   2      148.73      141.50      5.05 o 
   2   3   2     2188.43     2117.92     43.51 o 
   3   3   2      643.08      602.65     14.52 o 
   4   3   2      650.32      638.15     19.92 o 
   5   3   2      311.95      276.75     10.64 o 
   6   3   2     1062.16     1020.21     37.18 o 
   7   3   2      585.89      622.53     31.41 o 
   8   3   2      351.02      364.24     20.76 o 
  -8   4   2       44.53       48.92     11.29 o 
  -7   4   2     1212.26     1170.99     36.44 o 
  -6   4   2      125.52      128.84      7.95 o 
  -5   4   2      502.55      492.09     12.43 o 
  -4   4   2     2815.37     2685.65     47.31 o 
  -3   4   2       17.51       22.91      3.85 o 
  -2   4   2     9615.04     9538.10    142.03 o 
  -1   4   2      729.73      780.37     14.95 o 
   0   4   2     2018.16     1957.31     36.36 o 
   1   4   2      189.27      212.51      7.07 o 
   2   4   2      828.30      778.04     18.49 o 
   3   4   2       66.54       68.66      4.73 o 
   4   4   2     1176.54     1128.42     26.40 o 
   5   4   2        2.82        3.09      2.19 o 
   6   4   2      233.67      236.24     10.85 o 
   7   4   2       34.39       31.99      6.99 o 
  -8   5   2       99.03      111.99     10.49 o 
  -7   5   2      986.22      978.09     32.61 o 
  -6   5   2        6.48        4.39      3.55 o 
  -5   5   2     1759.14     1699.63     33.17 o 
  -4   5   2      560.12      574.45     14.40 o 
  -3   5   2     1653.41     1668.66     29.75 o 
  -2   5   2      613.23      590.46     15.14 o 
  -1   5   2     1936.35     1952.77     38.00 o 
   0   5   2     3693.35     3570.69     77.69 o 
   1   5   2        8.04        6.90      2.05 o 
   2   5   2     2943.66     2729.67     56.43 o 
   3   5   2       22.95       27.70      3.17 o 
   4   5   2     1210.01     1147.29     27.24 o 
   5   5   2        2.11        2.99      2.27 o 
   6   5   2      239.25      239.05     15.29 o 
   7   5   2        0.19       -0.09      3.48 o 
  -7   6   2       89.07       94.81      9.48 o 
  -6   6   2      184.61      168.41     11.20 o 
  -5   6   2      986.67      973.52     40.35 o 
  -4   6   2       99.74      100.10      6.32 o 
  -3   6   2     4994.67     4989.25    116.00 o 
  -2   6   2       66.19       83.26      5.19 o 
  -1   6   2     3347.40     3375.86     57.17 o 
   0   6   2      278.32      252.02      9.85 o 
   1   6   2       43.14       46.54      3.98 o 
   2   6   2     1010.63     1005.90     24.30 o 
   3   6   2      656.81      637.80     17.35 o 
   4   6   2      523.06      512.86     15.23 o 
   5   6   2        0.51       -0.16      2.14 o 
   6   6   2      294.90      298.81     16.16 o 
  -7   7   2      116.47      131.13     11.05 o 
  -6   7   2      587.34      577.60     29.07 o 
  -5   7   2      523.80      483.58     26.80 o 
  -4   7   2      926.19      911.36     36.18 o 
  -3   7   2      347.83      342.41     12.22 o 
  -2   7   2       65.89       91.60      9.04 o 
  -1   7   2     1814.76     1772.12     55.89 o 
   0   7   2        4.03        1.34      2.20 o 
   1   7   2     2262.04     2165.30     47.32 o 
   2   7   2      151.94      157.06      7.39 o 
   3   7   2     1017.45      962.05     24.48 o 
   4   7   2      507.72      516.99     15.97 o 
   5   7   2      180.92      180.14      9.03 o 
   6   7   2      137.90      141.55      9.68 o 
  -6   8   2      238.06      220.69     13.94 o 
  -5   8   2       74.86       77.17     10.24 o 
  -4   8   2     1455.49     1307.22     88.94 o 
  -3   8   2      151.71      176.01      9.46 o 
  -2   8   2      659.55      734.24     30.77 o 
  -1   8   2      354.39      360.44     13.83 o 
   0   8   2      140.35      140.85      9.62 o 
   1   8   2     1290.90     1222.74     33.67 o 
   2   8   2       51.21       48.88      4.94 o 
   3   8   2      281.03      292.05     14.14 o 
   4   8   2      141.14      147.55      8.35 o 
   5   8   2      439.86      405.19     16.92 o 
  -5   9   2      252.37      239.41     19.63 o 
  -4   9   2      111.20      107.20     15.36 o 
  -3   9   2       43.89       43.68      6.99 o 
  -2   9   2      355.63      303.74     16.15 o 
  -1   9   2      137.18      159.85     11.21 o 
   0   9   2      984.36      987.11     66.09 o 
   1   9   2      258.90      250.85     11.89 o 
   2   9   2      261.36      272.85     15.60 o 
   3   9   2      446.22      465.12     22.44 o 
   4   9   2       55.53       60.89     11.16 o 
  -4  10   2      135.36      136.91     18.44 o 
  -3  10   2       43.46       43.47      7.73 o 
  -2  10   2      182.00      165.82     23.56 o 
  -1  10   2        0.03        1.18      3.44 o 
   0  10   2      507.89      524.34     23.38 o 
   1  10   2        2.06        1.17      3.36 o 
   2  10   2      189.43      192.03     11.21 o 
  -1 -11   3       64.13       59.75     10.93 o 
   0 -11   3       18.25       11.27      6.83 o 
   1 -11   3      173.56      119.84     14.00 o 
   2 -11   3        1.98        4.44      6.49 o 
  -3 -10   3      305.16      304.61     16.53 o 
  -2 -10   3      120.09      125.30     14.34 o 
  -1 -10   3      111.01      113.35     12.97 o 
   0 -10   3        3.02       -0.16      3.60 o 
   1 -10   3       48.70       41.20      6.15 o 
   2 -10   3       81.29       73.40     12.63 o 
   3 -10   3      284.95      284.53     39.95 o 
   4 -10   3        5.53        1.28      4.42 o 
  -5  -9   3       70.76       65.38      8.69 o 
  -4  -9   3      413.41      433.64     20.59 o 
  -3  -9   3      461.93      494.60     39.43 o 
  -2  -9   3      151.75      142.06     10.14 o 
  -1  -9   3      829.31      807.22     28.73 o 
   0  -9   3       15.61       17.36      4.33 o 
   1  -9   3      428.86      420.28     19.86 o 
   2  -9   3        0.51        5.66      3.25 o 
   3  -9   3      161.96      167.21     16.39 o 
   4  -9   3        0.05       -0.58      3.74 o 
   5  -9   3      159.58      156.86     11.05 o 
  -6  -8   3      971.38      980.98     65.55 o 
  -5  -8   3       36.04       30.71     11.61 o 
  -4  -8   3     1195.13     1182.33     40.96 o 
  -3  -8   3        7.26        7.64      3.60 o 
  -2  -8   3      860.57      811.94     30.67 o 
  -1  -8   3      244.55      258.91     10.18 o 
   0  -8   3      622.30      613.53     18.62 o 
   1  -8   3     1697.13     1723.65     37.47 o 
   2  -8   3      117.49      109.11      5.69 o 
   3  -8   3      704.96      694.29     23.80 o 
   4  -8   3        3.29        7.01      2.77 o 
   5  -8   3      553.12      524.77     20.61 o 
   6  -8   3        0.13        1.07      4.15 o 
  -6  -7   3      315.40      352.03     18.57 o 
  -5  -7   3      514.48      551.02     23.46 o 
  -4  -7   3     1085.62     1068.57     36.92 o 
  -3  -7   3      188.85      192.32      8.64 o 
  -2  -7   3     2939.40     2949.09     69.72 o 
  -1  -7   3       27.33       30.68      2.98 o 
   0  -7   3     3943.88     3812.80     77.18 o 
   1  -7   3      603.63      633.94     15.95 o 
   2  -7   3     1156.71     1155.82     26.12 o 
   3  -7   3      650.16      633.44     17.28 o 
   4  -7   3      670.78      650.98     18.25 o 
   5  -7   3      591.68      578.21     19.91 o 
   6  -7   3        0.51        0.33      3.01 o 
   7  -7   3      361.92      353.26     17.80 o 
  -7  -6   3      663.07      768.17     31.30 o 
  -6  -6   3       15.87       17.48      5.15 o 
  -5  -6   3     1607.37     1614.94     52.43 o 
  -4  -6   3       67.47       70.45      5.34 o 
  -3  -6   3      619.45      618.07     14.40 o 
  -2  -6   3     1622.60     1677.26     29.62 o 
  -1  -6   3      353.88      331.49      9.41 o 
   0  -6   3     5054.32     5113.07    101.38 o 
   1  -6   3      441.05      459.48     10.03 o 
   2  -6   3     3407.07     3342.37     62.18 o 
   3  -6   3      385.92      390.22     10.05 o 
   4  -6   3     2400.34     2339.18     50.56 o 
   5  -6   3      629.00      619.99     17.94 o 
   6  -6   3      776.58      784.75     22.38 o 
   7  -6   3      101.81      107.09      9.92 o 
  -7  -5   3      318.31      328.27     17.54 o 
  -6  -5   3       13.99       13.05      3.51 o 
  -5  -5   3     1349.35     1338.40     30.65 o 
  -4  -5   3      105.91      104.23      4.91 o 
  -3  -5   3     2939.56     2940.87     54.01 o 
  -2  -5   3     1317.64     1381.58     24.48 o 
  -1  -5   3     2167.53     2228.43     45.67 o 
   0  -5   3     2041.97     2141.76     43.76 o 
   1  -5   3     4379.88     4310.25     67.17 o 
   2  -5   3     3365.10     3293.52     52.31 o 
   3  -5   3      298.91      306.87      8.88 o 
   4  -5   3     1820.04     1760.78     39.06 o 
   5  -5   3        6.81        7.96      2.75 o 
   6  -5   3     1795.86     1731.79     46.42 o 
   7  -5   3      192.32      173.49     11.75 o 
   8  -5   3      392.62      413.80     19.50 o 
  -8  -4   3      222.50      228.41     27.83 o 
  -7  -4   3      397.31      390.69     15.56 o 
  -6  -4   3      130.81      135.44      7.31 o 
  -5  -4   3      297.75      316.01     12.48 o 
  -4  -4   3      117.46      117.83      5.06 o 
  -3  -4   3     3382.12     3471.22     62.76 o 
  -2  -4   3      388.57      458.63      9.39 o 
  -1  -4   3     4398.96     4543.22     79.88 o 
   0  -4   3      257.07      283.34      6.88 o 
   1  -4   3     4615.06     4614.92     66.20 o 
   2  -4   3     3747.38     3844.92     63.35 o 
   3  -4   3     1801.30     1826.35     32.10 o 
   4  -4   3     1796.89     1841.16     40.18 o 
   5  -4   3      756.29      712.17     37.65 o 
   6  -4   3     1434.13     1315.55     38.29 o 
   7  -4   3       48.29       48.69      6.79 o 
   8  -4   3      396.69      385.39     18.49 o 
  -8  -3   3      118.93      124.63     12.31 o 
  -7  -3   3      417.89      456.24     19.86 o 
  -6  -3   3      167.29      178.02      8.18 o 
  -5  -3   3     1976.33     2037.57     44.65 o 
  -4  -3   3      691.93      754.18     18.89 o 
  -3  -3   3     4141.43     4299.20     86.14 o 
  -2  -3   3      476.91      514.84     10.04 o 
  -1  -3   3     5820.44     6137.26    106.74 o 
   0  -3   3       51.46       49.53      2.06 o 
   1  -3   3     3296.84     3396.57     61.29 o 
   2  -3   3      206.89      262.51      7.74 o 
   3  -3   3     3583.06     3615.78     59.89 o 
   4  -3   3      468.83      469.66     11.37 o 
   5  -3   3     1071.96     1014.60     21.85 o 
   6  -3   3      996.69      939.29     28.95 o 
   7  -3   3      294.59      300.21     14.55 o 
   8  -3   3      856.79      831.15     29.50 o 
  -8  -2   3      705.27      762.67     27.35 o 
  -7  -2   3       77.94       84.35      7.94 o 
  -6  -2   3      182.29      194.65     10.99 o 
  -5  -2   3     3433.78     3466.67     72.14 o 
  -4  -2   3      697.81      734.38     18.36 o 
  -3  -2   3     1513.81     1572.04     33.78 o 
  -2  -2   3     3197.32     3589.22     71.44 o 
  -1  -2   3     3471.31     3830.95     68.34 o 
   0  -2   3       54.59       49.05      1.53 o 
   1  -2   3     7683.22     7991.50    120.41 o 
   2  -2   3      516.05      535.70     10.74 o 
   3  -2   3     5542.38     5596.72     98.57 o 
   4  -2   3      173.27      182.46      6.07 o 
   5  -2   3     1742.92     1699.99     38.11 o 
   6  -2   3       24.56       28.88      3.77 o 
   7  -2   3      444.45      410.39     17.20 o 
   8  -2   3      398.73      391.41     17.98 o 
  -9  -1   3        1.25        1.48      4.53 o 
  -8  -1   3      837.95      875.19     25.62 o 
  -7  -1   3       55.32       58.38      5.71 o 
  -6  -1   3     2021.06     2062.20     40.69 o 
  -5  -1   3      259.72      278.90     11.02 o 
  -4  -1   3     2028.95     2085.10     39.48 o 
  -3  -1   3      428.50      405.76     13.09 o 
  -2  -1   3     6627.52     7094.25    137.49 o 
  -1  -1   3     3387.71     3579.07     64.00 o 
   0  -1   3     1894.35     2036.65     32.90 o 
   1  -1   3     2321.67     2434.52     36.18 o 
   2  -1   3     1649.27     1742.67     31.82 o 
   3  -1   3     1596.88     1574.95     29.81 o 
   4  -1   3       64.69       69.80      4.83 o 
   5  -1   3     1216.32     1205.86     28.32 o 
   6  -1   3       74.79       79.02      5.46 o 
   7  -1   3     1257.16     1243.50     36.92 o 
   8  -1   3       22.84       15.84      7.00 o 
  -9   0   3      347.87      380.53     16.09 o 
  -8   0   3      564.45      581.98     19.40 o 
  -7   0   3      338.27      331.29     12.74 o 
  -6   0   3     3563.97     3682.99     68.64 o 
  -5   0   3      155.75      165.85      6.39 o 
  -4   0   3     3945.83     3959.87     71.86 o 
  -3   0   3     1991.52     2181.51     44.85 o 
  -2   0   3     4640.17     4665.44    102.16 o 
  -1   0   3      478.91      489.48     13.14 o 
   0   0   3     2295.80     2474.52     39.46 o 
   1   0   3      430.46      417.26      7.53 o 
   2   0   3      915.63      891.94     16.62 o 
   3   0   3     3817.55     3949.47     69.99 o 
   4   0   3      803.12      851.43     17.48 o 
   5   0   3      585.47      549.33     15.26 o 
   6   0   3        0.96        2.43      2.42 o 
   7   0   3      303.56      294.36     13.18 o 
   8   0   3       33.76       24.67      6.85 o 
  -9   1   3      472.12      509.91     26.13 o 
  -8   1   3      289.34      300.43     12.88 o 
  -7   1   3     1354.61     1338.85     36.96 o 
  -6   1   3      572.31      611.59     15.57 o 
  -5   1   3     2139.37     2121.50     41.34 o 
  -4   1   3     4318.00     4291.13     78.09 o 
  -3   1   3      229.29      183.04      7.59 o 
  -2   1   3     5776.49     5716.96    352.68 o 
  -1   1   3      317.76      334.31      9.94 o 
   0   1   3    13757.84    11712.51    344.03 o 
   1   1   3     4048.32     4075.82     70.97 o 
   2   1   3      326.47      279.02      7.30 o 
   3   1   3     2069.33     2134.14     43.65 o 
   4   1   3      675.64      665.58     15.98 o 
   5   1   3     1163.18     1159.62     26.30 o 
   6   1   3      333.82      316.29     12.98 o 
   7   1   3      349.95      349.44     16.70 o 
   8   1   3       36.22       21.33      9.22 o 
  -9   2   3      424.02      457.86     24.50 o 
  -8   2   3       75.13       67.57      6.79 o 
  -7   2   3     1540.93     1619.56     43.07 o 
  -6   2   3      112.36      105.29      6.82 o 
  -5   2   3     3504.42     3537.25     59.81 o 
  -4   2   3     1511.19     1456.05     29.20 o 
  -3   2   3     2819.41     2770.73     65.64 o 
  -2   2   3     3120.72     3066.21     56.48 o 
  -1   2   3     3264.75     3263.74     54.38 o 
   0   2   3     8109.00     7614.22    113.68 o 
   1   2   3       52.17       65.08      3.33 o 
   2   2   3     6365.35     6368.34    124.16 o 
   3   2   3      174.11      176.76      5.85 o 
   4   2   3     2349.19     2201.10     45.82 o 
   5   2   3      676.09      615.50     16.02 o 
   6   2   3      481.12      435.52     20.02 o 
   7   2   3      312.32      337.25     18.34 o 
   8   2   3       27.39       32.37     15.02 o 
  -8   3   3       90.05       83.06      8.93 o 
  -7   3   3      590.71      578.71     18.90 o 
  -6   3   3      172.06      160.65     10.84 o 
  -5   3   3     2285.18     2291.53     40.72 o 
  -4   3   3      173.84      171.89      7.09 o 
  -3   3   3     4339.08     4285.27     78.88 o 
  -2   3   3      255.61      233.32      6.18 o 
  -1   3   3     8699.65     8510.50    126.51 o 
   0   3   3     3389.00     3371.39     54.75 o 
   1   3   3     3587.74     3570.01     63.18 o 
   2   3   3     5055.88     4981.78     98.26 o 
   3   3   3      370.60      367.01      9.05 o 
   4   3   3     3053.77     2896.18     68.45 o 
   5   3   3        0.30        2.77      2.65 o 
   6   3   3     1675.46     1668.11     89.79 o 
   7   3   3      123.59      138.06     11.82 o 
   8   3   3      239.68      224.75     16.47 o 
  -8   4   3      160.71      169.99     13.35 o 
  -7   4   3      249.50      239.07     13.23 o 
  -6   4   3      175.65      182.06     11.56 o 
  -5   4   3      333.78      322.84      8.98 o 
  -4   4   3      774.82      756.61     16.27 o 
  -3   4   3      946.17      908.64     19.79 o 
  -2   4   3      130.50      161.07      5.80 o 
  -1   4   3     5320.76     5305.71     87.60 o 
   0   4   3       11.24       12.23      1.37 o 
   1   4   3     6899.14     6669.72    130.68 o 
   2   4   3      389.57      371.05     10.84 o 
   3   4   3     2163.00     2105.63     44.77 o 
   4   4   3     1484.72     1364.19     31.18 o 
   5   4   3      727.43      656.86     18.92 o 
   6   4   3     1094.41     1056.64     39.10 o 
   7   4   3       24.27       27.56      6.64 o 
  -8   5   3      224.11      210.15     13.94 o 
  -7   5   3      297.02      308.36     15.80 o 
  -6   5   3      185.49      177.89     12.24 o 
  -5   5   3      321.53      319.01     10.67 o 
  -4   5   3     1320.44     1291.69     27.60 o 
  -3   5   3      761.93      731.42     17.04 o 
  -2   5   3      152.58      140.24      5.09 o 
  -1   5   3     1339.56     1331.27     26.87 o 
   0   5   3      475.71      492.02     13.32 o 
   1   5   3     2408.22     2324.15     48.97 o 
   2   5   3      332.23      333.40     10.55 o 
   3   5   3     1588.82     1498.19     33.81 o 
   4   5   3      212.99      196.79      8.22 o 
   5   5   3     1326.92     1310.58     31.35 o 
   6   5   3      239.71      254.17     11.88 o 
   7   5   3      514.36      500.67     26.68 o 
  -7   6   3        8.07       10.78      5.91 o 
  -6   6   3      234.82      223.07     12.98 o 
  -5   6   3      391.17      381.72     19.55 o 
  -4   6   3       60.77       57.39      4.17 o 
  -3   6   3     2149.95     2202.35     44.63 o 
  -2   6   3      983.05      999.39     22.41 o 
  -1   6   3      649.12      694.25     16.27 o 
   0   6   3      734.36      694.54     20.47 o 
   1   6   3      890.13      847.52     21.40 o 
   2   6   3      346.31      322.90     10.97 o 
   3   6   3     1412.20     1324.41     41.49 o 
   4   6   3       54.14       52.89      4.75 o 
   5   6   3      393.66      382.50     13.41 o 
   6   6   3       16.91       17.71      3.99 o 
  -7   7   3        0.45        3.32      4.37 o 
  -6   7   3      710.72      695.66     38.27 o 
  -5   7   3       28.10       33.29      6.88 o 
  -4   7   3      663.12      688.95     26.31 o 
  -3   7   3       32.35       44.68      4.19 o 
  -2   7   3      743.99      717.99     23.06 o 
  -1   7   3      465.35      480.42     16.40 o 
   0   7   3      180.48      179.17      8.73 o 
   1   7   3      536.27      528.71     15.85 o 
   2   7   3       58.51       55.24      4.87 o 
   3   7   3      409.51      391.21     13.37 o 
   4   7   3      180.81      185.43      8.90 o 
   5   7   3      194.29      187.93      9.34 o 
  -6   8   3      418.31      423.28     19.71 o 
  -5   8   3       92.40       86.26     10.13 o 
  -4   8   3     2152.59     2070.83     58.78 o 
  -3   8   3       59.69       53.27      6.56 o 
  -2   8   3      844.76      870.07     25.08 o 
  -1   8   3       10.38       20.76      4.08 o 
   0   8   3      291.09      294.99     14.41 o 
   1   8   3      271.25      266.75     14.54 o 
   2   8   3      601.43      585.74     25.77 o 
   3   8   3       48.53       59.68      5.86 o 
   4   8   3      126.03      129.11     11.10 o 
  -5   9   3      249.82      196.65     22.19 o 
  -4   9   3      116.19      142.03     17.75 o 
  -3   9   3       38.28       23.19      6.49 o 
  -2   9   3      471.49      445.72     20.97 o 
  -1   9   3        8.84        9.50      3.79 o 
   0   9   3      837.06      863.78     26.84 o 
   1   9   3      184.04      194.10     10.56 o 
   2   9   3      347.09      334.97     13.25 o 
   3   9   3       64.11       65.95      6.36 o 
  -3  10   3      311.35      315.88     30.22 o 
  -2  10   3      148.42      149.45     12.43 o 
  -1  10   3       53.61       49.75      7.73 o 
   0  10   3      331.03      308.89     33.29 o 
   1  10   3       30.68       19.00      4.79 o 
  -1 -11   4      281.53      274.50     21.17 o 
   0 -11   4      177.83      206.21     17.75 o 
   1 -11   4      737.43      756.23     40.29 o 
  -4 -10   4      436.80      486.24     23.03 o 
  -3 -10   4        5.14        7.17      6.15 o 
  -2 -10   4     1326.31     1239.67     59.06 o 
  -1 -10   4       15.07       11.61      5.80 o 
   0 -10   4      608.17      633.64     24.83 o 
   1 -10   4      167.15      181.35     11.52 o 
   2 -10   4      250.68      276.84     16.17 o 
   3 -10   4      610.89      590.92     26.67 o 
   4 -10   4      160.15      169.90     23.05 o 
  -5  -9   4       78.12       82.60      9.52 o 
  -4  -9   4      184.54      187.15     14.00 o 
  -3  -9   4      152.50      135.26     10.26 o 
  -2  -9   4      404.10      415.96     18.34 o 
  -1  -9   4        1.37        0.68      4.10 o 
   0  -9   4     1358.93     1340.31     49.55 o 
   1  -9   4       24.19       27.95      3.63 o 
   2  -9   4     1665.18     1715.83     41.44 o 
   3  -9   4       90.05       97.57      7.31 o 
   4  -9   4      647.22      640.00     33.29 o 
   5  -9   4      233.04      200.13     23.39 o 
  -6  -8   4      163.44      146.84     12.38 o 
  -5  -8   4      126.06      147.65     11.56 o 
  -4  -8   4      250.85      239.88     13.80 o 
  -3  -8   4      917.98      931.14     34.82 o 
  -2  -8   4      126.07      128.69     17.41 o 
  -1  -8   4       86.73       96.88      9.51 o 
   0  -8   4      205.20      215.63      9.29 o 
   1  -8   4        7.87        3.61      2.16 o 
   2  -8   4     1174.25     1188.85     27.37 o 
   3  -8   4       30.34       34.37      8.79 o 
   4  -8   4      523.40      527.76     28.83 o 
   5  -8   4      123.37      110.94      7.39 o 
   6  -8   4      735.80      738.34     32.86 o 
  -6  -7   4       17.71       15.94     10.24 o 
  -5  -7   4      667.68      702.78     27.93 o 
  -4  -7   4      507.90      513.20     21.42 o 
  -3  -7   4      298.77      334.46     15.32 o 
  -2  -7   4      851.83      873.90     18.96 o 
  -1  -7   4      310.20      318.63      9.60 o 
   0  -7   4      475.69      472.82     12.55 o 
   1  -7   4      565.15      566.90     15.12 o 
   2  -7   4      493.07      525.38     13.28 o 
   3  -7   4      338.41      358.66     11.66 o 
   4  -7   4      506.96      506.48     15.36 o 
   5  -7   4       24.36       26.17      4.27 o 
   6  -7   4      276.10      288.74     12.23 o 
   7  -7   4       11.69        3.80      3.94 o 
  -7  -6   4      690.72      734.18     38.41 o 
  -6  -6   4       69.19       66.75      8.88 o 
  -5  -6   4     1443.57     1462.34     69.14 o 
  -4  -6   4        7.27        6.78      2.90 o 
  -3  -6   4      817.35      825.12     20.25 o 
  -2  -6   4      102.69      108.16      4.70 o 
  -1  -6   4     1141.44     1106.73     24.61 o 
   0  -6   4     2288.85     2460.00     50.41 o 
   1  -6   4      211.14      228.76      6.09 o 
   2  -6   4     1323.64     1363.99     26.59 o 
   3  -6   4      109.79       95.18      6.50 o 
   4  -6   4      838.03      814.78     21.13 o 
   5  -6   4      182.39      191.58      8.81 o 
   6  -6   4      476.39      449.29     15.43 o 
   7  -6   4      336.78      329.62     18.71 o 
  -7  -5   4      142.73      139.44     11.40 o 
  -6  -5   4      866.77      910.45     33.69 o 
  -5  -5   4     1338.91     1419.92     33.39 o 
  -4  -5   4      196.88      204.37      8.42 o 
  -3  -5   4     3156.96     3208.50     58.49 o 
  -2  -5   4        5.57        5.96      1.30 o 
  -1  -5   4     5757.27     5750.15    113.30 o 
   0  -5   4      212.20      219.73      6.09 o 
   1  -5   4     1370.03     1365.76     21.28 o 
   2  -5   4      577.97      577.89     11.43 o 
   3  -5   4     1130.22     1109.33     25.66 o 
   4  -5   4      417.57      436.70     13.25 o 
   5  -5   4       81.01       84.81      5.84 o 
   6  -5   4      500.57      462.35     15.47 o 
   7  -5   4        0.97        2.94      4.00 o 
  -8  -4   4     1040.43     1078.87     63.16 o 
  -7  -4   4        0.59        2.06      2.84 o 
  -6  -4   4     1733.01     1847.46     53.76 o 
  -5  -4   4       63.10       61.97      5.08 o 
  -4  -4   4     1125.48     1097.33     25.97 o 
  -3  -4   4     1707.28     1709.38     32.52 o 
  -2  -4   4     1005.55      969.85     17.56 o 
  -1  -4   4     6588.52     6763.92    132.22 o 
   0  -4   4      764.30      828.28     15.05 o 
   1  -4   4     6162.44     6301.84     94.16 o 
   2  -4   4      338.45      386.04      8.46 o 
   3  -4   4     3636.60     3673.50     61.48 o 
   4  -4   4      321.12      329.69     10.69 o 
   5  -4   4     1837.01     1754.55     39.77 o 
   6  -4   4       10.55        4.75      2.95 o 
   7  -4   4       16.56       25.25      5.42 o 
   8  -4   4       54.78       51.34      7.71 o 
  -8  -3   4      416.18      480.69     40.79 o 
  -7  -3   4       58.51       59.55      5.51 o 
  -6  -3   4     1138.26     1189.62     45.34 o 
  -5  -3   4      133.19      135.81      9.76 o 
  -4  -3   4     3747.86     3832.87     78.44 o 
  -3  -3   4     1327.54     1399.84     30.61 o 
  -2  -3   4     4931.39     5150.48     83.24 o 
  -1  -3   4     1868.87     1952.15     39.60 o 
   0  -3   4     5454.56     5665.73     94.79 o 
   1  -3   4     3530.45     3520.25     55.68 o 
   2  -3   4      961.69      968.69     17.43 o 
   3  -3   4     2326.84     2322.65     36.67 o 
   4  -3   4        0.40        3.44      1.81 o 
   5  -3   4     2293.72     2232.99     48.57 o 
   6  -3   4      264.93      267.10     12.79 o 
   7  -3   4      658.22      624.54     22.97 o 
   8  -3   4       42.10       40.34      7.02 o 
  -8  -2   4      191.35      209.69     13.15 o 
  -7  -2   4      585.27      623.97     18.80 o 
  -6  -2   4      283.98      286.40     11.33 o 
  -5  -2   4      708.87      740.12     17.09 o 
  -4  -2   4     4237.80     4324.26     78.12 o 
  -3  -2   4        3.56        1.14      1.16 o 
  -2  -2   4     7933.53     8396.40    147.79 o 
  -1  -2   4       89.22      112.75      3.36 o 
   0  -2   4     9115.05     8992.63    136.50 o 
   1  -2   4     1394.65     1400.82     21.80 o 
   2  -2   4     4224.37     4277.72     64.49 o 
   3  -2   4     3406.64     3495.80     62.82 o 
   4  -2   4     1788.96     1747.83     33.74 o 
   5  -2   4      825.52      850.00     21.49 o 
   6  -2   4      154.01      148.17     11.27 o 
   7  -2   4      443.80      442.30     18.19 o 
   8  -2   4       87.47       82.31      8.78 o 
  -9  -1   4      117.28      129.19     15.42 o 
  -8  -1   4       32.41       30.08      8.54 o 
  -7  -1   4      512.20      538.31     18.78 o 
  -6  -1   4      753.37      790.15     18.73 o 
  -5  -1   4     2000.26     2043.13     39.88 o 
  -4  -1   4     2918.65     2942.87     54.57 o 
  -3  -1   4     2576.54     2739.47     50.30 o 
  -2  -1   4     5251.16     5584.48    129.60 o 
  -1  -1   4     1132.75     1175.83     22.54 o 
   0  -1   4    12593.22    11697.00    299.92 o 
   1  -1   4      901.06      951.84     16.32 o 
   2  -1   4     7436.71     7508.62    130.75 o 
   3  -1   4      863.72      888.98     16.04 o 
   4  -1   4     2110.66     2042.92     38.84 o 
   5  -1   4     1079.78     1062.44     25.70 o 
   6  -1   4     1237.55     1155.85     28.47 o 
   7  -1   4      977.93     1010.62     38.75 o 
   8  -1   4       38.27       26.90     10.75 o 
  -9   0   4      271.47      267.06     16.13 o 
  -8   0   4       30.14       33.05      5.29 o 
  -7   0   4      347.39      374.70     14.83 o 
  -6   0   4      659.35      677.79     16.96 o 
  -5   0   4     1345.74     1344.22     28.02 o 
  -4   0   4       42.10       43.09      3.25 o 
  -3   0   4     7976.57     8207.14    315.59 o 
  -2   0   4      230.04      216.11      7.89 o 
  -1   0   4     3262.37     3510.09     76.23 o 
   0   0   4     8589.98     8993.97    157.50 o 
   1   0   4     2556.59     2576.67     41.29 o 
   2   0   4     6993.71     7001.98    120.41 o 
   3   0   4      233.07      240.49      6.97 o 
   4   0   4     2661.89     2670.67     54.41 o 
   5   0   4        0.29        2.72      2.16 o 
   6   0   4     1353.29     1277.06     35.71 o 
   7   0   4      481.63      454.59     29.41 o 
   8   0   4      351.38      276.20     27.31 o 
  -9   1   4      272.62      317.50     21.04 o 
  -8   1   4        0.49       -0.27      2.97 o 
  -7   1   4     1575.01     1551.00     38.52 o 
  -6   1   4        6.70       20.59      4.09 o 
  -5   1   4     2195.62     2136.73     42.16 o 
  -4   1   4        4.22        9.68      2.11 o 
  -3   1   4     4902.87     4805.46    131.03 o 
  -2   1   4      212.47      204.06      9.46 o 
  -1   1   4     2507.96     2556.30     42.63 o 
   0   1   4      644.91      690.10     11.43 o 
   1   1   4     5884.13     5934.56     93.49 o 
   2   1   4      772.31      732.64     14.39 o 
   3   1   4     3851.09     3916.43     77.97 o 
   4   1   4     2429.58     2492.83     51.42 o 
   5   1   4       29.14       20.13      3.47 o 
   6   1   4     2180.78     2040.21     53.14 o 
   7   1   4       25.20       30.28      7.68 o 
   8   1   4      665.14      654.15     43.70 o 
  -9   2   4      213.53      245.77     14.93 o 
  -8   2   4      152.17      159.14     14.73 o 
  -7   2   4     1566.96     1540.98     38.49 o 
  -6   2   4       43.59       57.62      4.44 o 
  -5   2   4     1766.50     1730.58     31.85 o 
  -4   2   4       13.47        9.47      2.18 o 
  -3   2   4     1255.35     1185.26     55.42 o 
  -2   2   4       25.45       24.76      4.80 o 
  -1   2   4     3982.80     3967.08     65.88 o 
   0   2   4      375.03      368.36      8.81 o 
   1   2   4     1572.16     1541.00     26.12 o 
   2   2   4      933.43      985.82     23.85 o 
   3   2   4     3113.65     3181.61     64.18 o 
   4   2   4      527.82      504.18     13.13 o 
   5   2   4      307.79      346.12     12.30 o 
   6   2   4      434.95      418.73     22.70 o 
   7   2   4      398.34      391.76     20.13 o 
   8   2   4      924.36      978.14     65.38 o 
  -8   3   4      933.95      950.64     32.28 o 
  -7   3   4      132.61      128.97      8.55 o 
  -6   3   4     1079.85     1094.71     29.13 o 
  -5   3   4     1955.77     1953.05     35.85 o 
  -4   3   4      684.98      653.83     19.96 o 
  -3   3   4     3320.15     3246.88     60.90 o 
  -2   3   4        4.15       12.47      4.00 o 
  -1   3   4     3080.93     3169.35     59.09 o 
   0   3   4      399.63      430.02      9.04 o 
   1   3   4      740.95      733.61     15.38 o 
   2   3   4        8.75       16.34      2.46 o 
   3   3   4      793.35      770.91     18.91 o 
   4   3   4      412.64      370.61     12.94 o 
   5   3   4      934.44      889.58     25.42 o 
   6   3   4       96.37       96.31      9.48 o 
   7   3   4      319.73      341.46     19.03 o 
  -8   4   4      822.86      890.13     38.13 o 
  -7   4   4       37.02       30.61      5.95 o 
  -6   4   4     1588.05     1586.95     56.68 o 
  -5   4   4      736.12      726.45     17.12 o 
  -4   4   4     1312.01     1272.55     27.09 o 
  -3   4   4     3015.45     2925.13     55.64 o 
  -2   4   4     1391.97     1405.28     26.12 o 
  -1   4   4     2253.53     2124.48     37.10 o 
   0   4   4       15.87       18.28      1.70 o 
   1   4   4     6605.53     6452.83    127.09 o 
   2   4   4       17.77       24.50      7.29 o 
   3   4   4     1625.04     1491.59     33.44 o 
   4   4   4       59.19       43.85      4.15 o 
   5   4   4      417.53      394.47     13.16 o 
   6   4   4       47.42       50.63      6.38 o 
   7   4   4      247.46      254.89     19.51 o 
  -8   5   4      145.47      154.72     12.32 o 
  -7   5   4      197.46      176.49     12.22 o 
  -6   5   4      937.38      948.61     30.94 o 
  -5   5   4      171.56      174.35      7.80 o 
  -4   5   4     1828.36     1773.66     36.32 o 
  -3   5   4      270.08      260.58      8.36 o 
  -2   5   4     2863.65     2815.89     49.12 o 
  -1   5   4      958.55      991.54     26.35 o 
   0   5   4     1813.08     1839.86     40.23 o 
   1   5   4     2910.55     2847.97     59.45 o 
   2   5   4       16.02       13.62      3.15 o 
   3   5   4     1790.33     1683.55     37.73 o 
   4   5   4       87.34       79.12      5.56 o 
   5   5   4      918.74      900.99     23.82 o 
   6   5   4       57.64       67.11     11.30 o 
  -7   6   4      272.91      241.27     14.48 o 
  -6   6   4      165.76      165.51     11.46 o 
  -5   6   4      518.55      478.55     15.90 o 
  -4   6   4      725.17      728.89     18.01 o 
  -3   6   4       85.98       91.68      4.78 o 
  -2   6   4     2189.67     2146.05     54.69 o 
  -1   6   4        7.25        5.52      2.30 o 
   0   6   4     4022.32     3956.38     92.91 o 
   1   6   4      119.29      105.68      6.13 o 
   2   6   4     1104.00     1053.49     26.09 o 
   3   6   4      716.91      656.37     18.44 o 
   4   6   4      617.69      578.48     17.24 o 
   5   6   4      614.45      601.23     18.31 o 
   6   6   4       14.57       15.71      3.99 o 
  -7   7   4      180.11      186.22     13.11 o 
  -6   7   4        2.19        2.21      3.84 o 
  -5   7   4      408.43      449.33     34.14 o 
  -4   7   4      122.71      127.25      7.65 o 
  -3   7   4      457.31      470.95     13.96 o 
  -2   7   4      821.17      825.60     25.16 o 
  -1   7   4      311.46      283.00     12.00 o 
   0   7   4     1039.54     1025.65     29.06 o 
   1   7   4      125.50      116.54     10.45 o 
   2   7   4     1276.26     1267.96     30.98 o 
   3   7   4      128.73      133.34      7.63 o 
   4   7   4      852.48      824.65     22.98 o 
   5   7   4      220.41      214.56     10.33 o 
  -6   8   4        2.04        3.76      4.22 o 
  -5   8   4       41.65       56.24      8.45 o 
  -4   8   4       77.38       63.47     18.95 o 
  -3   8   4      678.44      655.22     23.51 o 
  -2   8   4      122.59      133.28      8.48 o 
  -1   8   4      756.78      731.94     25.52 o 
   0   8   4       51.44       47.98      6.31 o 
   1   8   4      395.36      390.66     15.26 o 
   2   8   4      631.07      630.93     19.27 o 
   3   8   4       88.74       80.32      7.34 o 
   4   8   4      220.42      238.89     11.07 o 
  -5   9   4      237.09      199.04     22.19 o 
  -4   9   4       45.23       41.65     10.93 o 
  -3   9   4      254.10      225.58     23.05 o 
  -2   9   4       13.54       60.09     11.27 o 
  -1   9   4      235.13      209.42     17.17 o 
   0   9   4        2.27        4.08      3.22 o 
   1   9   4      303.53      307.62     13.82 o 
   2   9   4       96.11      112.87      8.04 o 
   3   9   4      245.74      231.52     11.38 o 
  -3  10   4       73.11       81.18     10.02 o 
  -2  10   4       70.87       76.88      9.42 o 
  -1  10   4       69.37       71.69      9.05 o 
   0  10   4        7.78        5.30      3.99 o 
   1  10   4      396.63      406.46     24.83 o 
  -1 -11   5       11.74       12.63      7.17 o 
   0 -11   5      273.25      282.83     15.60 o 
   1 -11   5        5.69        0.68      5.12 o 
  -4 -10   5      411.99      445.49     21.73 o 
  -3 -10   5      103.77      119.15     14.34 o 
  -2 -10   5      691.92      687.95     37.90 o 
  -1 -10   5      110.37      115.40     13.32 o 
   0 -10   5      287.51      307.17     15.60 o 
   1 -10   5       12.27       18.59      4.91 o 
   2 -10   5      113.95      120.69      8.81 o 
   3 -10   5       54.25       60.50      9.73 o 
   4 -10   5      274.59      263.69     34.31 o 
  -5  -9   5      679.53      694.46     29.18 o 
  -4  -9   5       97.51       97.37     18.78 o 
  -3  -9   5      567.88      575.04     23.77 o 
  -2  -9   5      357.78      366.34     23.56 o 
  -1  -9   5      444.23      430.86     25.61 o 
   0  -9   5      813.77      889.86     41.89 o 
   1  -9   5      167.97      163.35      7.52 o 
   2  -9   5      608.06      640.39     21.14 o 
   3  -9   5        2.54       -1.64      2.68 o 
   4  -9   5      299.31      315.63     14.03 o 
   5  -9   5        0.18        5.12      4.92 o 
  -6  -8   5      173.54      208.50     14.53 o 
  -5  -8   5      812.23      905.16     34.43 o 
  -4  -8   5       69.35       78.91      8.17 o 
  -3  -8   5     2497.82     2446.16     74.13 o 
  -2  -8   5       58.42       51.57      5.91 o 
  -1  -8   5     1778.73     1823.51     58.34 o 
   0  -8   5      157.08      174.33     10.67 o 
   1  -8   5      610.34      602.12     16.80 o 
   2  -8   5     1484.08     1491.94     33.25 o 
   3  -8   5      414.93      372.13     16.09 o 
   4  -8   5      306.46      325.44     11.97 o 
   5  -8   5        4.93        2.78      3.75 o 
   6  -8   5      368.57      365.38     14.29 o 
  -7  -7   5      102.03      100.72     14.00 o 
  -6  -7   5      461.16      525.67     24.30 o 
  -5  -7   5      111.31      114.04     12.63 o 
  -4  -7   5     1066.88     1044.13     36.50 o 
  -3  -7   5      501.56      506.18     16.02 o 
  -2  -7   5      165.90      168.51     10.00 o 
  -1  -7   5     3598.21     3555.65     72.33 o 
   0  -7   5      228.58      233.69      8.92 o 
   1  -7   5     3554.22     3599.00     72.55 o 
   2  -7   5       65.98       74.97      3.95 o 
   3  -7   5     1349.04     1332.78     30.96 o 
   4  -7   5      525.85      515.54     15.68 o 
   5  -7   5      402.00      375.73     15.28 o 
   6  -7   5      445.61      413.00     15.04 o 
   7  -7   5        2.53       -6.49      6.49 o 
  -7  -6   5       22.04       17.44      5.43 o 
  -6  -6   5      515.68      509.37     22.94 o 
  -5  -6   5       48.09       55.60      6.89 o 
  -4  -6   5     3119.47     3145.79     77.44 o 
  -3  -6   5       29.16       32.01      3.79 o 
  -2  -6   5     1662.03     1716.44     33.31 o 
  -1  -6   5      429.52      420.78     11.19 o 
   0  -6   5      504.22      476.18     13.53 o 
   1  -6   5     2689.39     2653.51     48.18 o 
   2  -6   5     1347.35     1302.27     25.52 o 
   3  -6   5     1769.99     1730.63     43.96 o 
   4  -6   5      172.78      159.93      7.57 o 
   5  -6   5     1908.77     1896.53     43.14 o 
   6  -6   5      282.56      258.02     11.20 o 
   7  -6   5      993.22     1021.19     42.17 o 
  -7  -5   5       12.35        9.11      5.63 o 
  -6  -5   5      717.61      779.53     27.14 o 
  -5  -5   5        2.24        3.03      2.75 o 
  -4  -5   5      452.89      474.55     16.98 o 
  -3  -5   5      378.18      395.01     10.31 o 
  -2  -5   5     2377.56     2474.09     46.07 o 
  -1  -5   5      338.85      351.88      9.48 o 
   0  -5   5     3414.28     3450.50     57.45 o 
   1  -5   5      508.24      525.75      9.73 o 
   2  -5   5     2804.62     2812.92     50.60 o 
   3  -5   5     1771.59     1735.95     37.78 o 
   4  -5   5      328.27      317.42     10.73 o 
   5  -5   5      984.99      971.04     24.81 o 
   6  -5   5       31.02       33.08      4.69 o 
   7  -5   5     1204.51     1209.40     44.96 o 
  -8  -4   5      318.38      314.44     29.36 o 
  -7  -4   5      168.13      184.94     11.21 o 
  -6  -4   5     1354.74     1384.81     44.84 o 
  -5  -4   5      502.08      515.11     15.47 o 
  -4  -4   5     1050.23     1091.05     26.04 o 
  -3  -4   5      244.80      280.23      7.35 o 
  -2  -4   5     1369.77     1358.02     23.70 o 
  -1  -4   5     1096.28     1269.19     31.34 o 
   0  -4   5     1584.13     1659.14     28.29 o 
   1  -4   5      231.36      260.47      8.03 o 
   2  -4   5     1159.16     1078.94     19.66 o 
   3  -4   5     1170.17     1225.41     27.52 o 
   4  -4   5     1689.15     1656.77     44.06 o 
   5  -4   5      872.06      862.13     22.42 o 
   6  -4   5     1391.19     1389.40     33.86 o 
   7  -4   5      437.07      404.65     25.41 o 
   8  -4   5       38.12       29.13      6.51 o 
  -8  -3   5       48.33       65.59      8.60 o 
  -7  -3   5      862.82      886.71     24.55 o 
  -6  -3   5     1110.00     1124.88     31.42 o 
  -5  -3   5      211.17      213.76      8.82 o 
  -4  -3   5     4325.85     4356.85     88.70 o 
  -3  -3   5      301.02      309.80      9.36 o 
  -2  -3   5     5152.90     5348.59    107.81 o 
  -1  -3   5      512.99      618.47     15.37 o 
   0  -3   5     5159.91     5541.79     82.78 o 
   1  -3   5        2.58        8.84      1.18 o 
   2  -3   5     3109.26     3319.98     60.74 o 
   3  -3   5        2.61        3.36      1.27 o 
   4  -3   5     1093.92     1082.74     22.33 o 
   5  -3   5      384.22      389.62     12.83 o 
   6  -3   5      417.02      400.16     16.23 o 
   7  -3   5      242.68      235.94     12.99 o 
   8  -3   5      465.24      490.65     21.07 o 
  -8  -2   5        1.08        1.93      3.94 o 
  -7  -2   5     1494.33     1531.20     43.57 o 
  -6  -2   5       11.79       12.12      2.54 o 
  -5  -2   5      856.01      879.41     19.68 o 
  -4  -2   5     1161.25     1130.95     23.40 o 
  -3  -2   5     1138.44     1117.85     22.30 o 
  -2  -2   5     3449.74     3587.83     65.16 o 
  -1  -2   5     1567.94     1636.47     34.98 o 
   0  -2   5    10340.86    10979.38    206.81 o 
   1  -2   5     1156.65     1341.91     21.23 o 
   2  -2   5     5032.12     5388.22     81.03 o 
   3  -2   5      121.14      119.43      4.53 o 
   4  -2   5     3717.52     3773.51     68.68 o 
   5  -2   5       63.17       70.46      6.00 o 
   6  -2   5      368.90      362.60     15.11 o 
   7  -2   5       22.48       24.16      5.24 o 
   8  -2   5      268.51      260.76     17.68 o 
  -9  -1   5      305.60      339.47     28.79 o 
  -8  -1   5      147.79      141.27     13.46 o 
  -7  -1   5     1175.38     1277.13     28.32 o 
  -6  -1   5       60.76       64.46      4.56 o 
  -5  -1   5     3485.63     3507.10     65.40 o 
  -4  -1   5      751.33      834.29     18.46 o 
  -3  -1   5     7301.91     7260.67    163.04 o 
  -2  -1   5     1438.26     1401.80     30.52 o 
  -1  -1   5     7118.36     7457.42    173.41 o 
   0  -1   5     1232.45     1199.94     22.81 o 
   1  -1   5     1560.88     1574.05     28.92 o 
   2  -1   5     1505.90     1472.48     27.71 o 
   3  -1   5      451.23      452.90      8.34 o 
   4  -1   5     2085.46     2080.57     39.61 o 
   5  -1   5       92.20       86.07      5.25 o 
   6  -1   5      919.23      879.97     31.66 o 
   7  -1   5        0.85       -1.37      3.41 o 
   8  -1   5      195.92      219.06     19.29 o 
  -9   0   5       69.83       63.45      9.32 o 
  -8   0   5      679.01      735.72     22.84 o 
  -7   0   5      142.56      163.44     10.50 o 
  -6   0   5      361.32      392.46     11.86 o 
  -5   0   5     2431.13     2456.80     47.61 o 
  -4   0   5       63.91       47.73      3.85 o 
  -3   0   5     7490.40     7368.73    200.56 o 
  -2   0   5      611.52      710.75     19.87 o 
  -1   0   5     7108.29     7216.26    166.42 o 
   0   0   5     1540.30     1591.66     24.73 o 
   1   0   5     5919.68     5805.71     91.38 o 
   2   0   5     4929.98     4995.44     79.20 o 
   3   0   5     2886.40     2885.87     46.99 o 
   4   0   5      544.65      551.13     13.90 o 
   5   0   5      436.29      417.40     14.68 o 
   6   0   5      278.13      276.33     11.93 o 
   7   0   5       15.27       17.90      5.73 o 
   8   0   5      331.42      357.80     31.07 o 
  -9   1   5        2.78        2.36      4.86 o 
  -8   1   5      600.82      646.62     21.27 o 
  -7   1   5       57.80       69.07      6.35 o 
  -6   1   5     1753.90     1810.14     37.50 o 
  -5   1   5      806.73      830.87     28.39 o 
  -4   1   5     3486.49     3520.37     74.15 o 
  -3   1   5     3581.47     3425.51     71.61 o 
  -2   1   5     1261.86     1289.86     42.51 o 
  -1   1   5     4102.31     4037.32     66.37 o 
   0   1   5     1100.88     1173.21     17.56 o 
   1   1   5     6225.91     6065.53     88.91 o 
   2   1   5     1133.88     1215.49     23.07 o 
   3   1   5      957.52      920.61     20.81 o 
   4   1   5     1460.18     1501.10     32.43 o 
   5   1   5     1260.00     1194.63     32.71 o 
   6   1   5      643.28      632.82     26.04 o 
   7   1   5       54.69       52.57      7.68 o 
   8   1   5      267.93      285.76     27.65 o 
  -9   2   5      103.19      106.18     10.47 o 
  -8   2   5      108.98      110.74      8.92 o 
  -7   2   5        7.02        7.40      3.50 o 
  -6   2   5     1477.69     1503.31     29.08 o 
  -5   2   5       53.66       45.22      3.62 o 
  -4   2   5     4531.50     4406.04    144.75 o 
  -3   2   5      591.90      616.11     34.01 o 
  -2   2   5     4139.99     4079.78     68.63 o 
  -1   2   5     3343.94     3281.13     60.62 o 
   0   2   5     3729.72     3625.66     64.57 o 
   1   2   5     7503.55     7598.92    112.41 o 
   2   2   5      865.72      872.83     16.07 o 
   3   2   5     2325.06     2295.91     47.47 o 
   4   2   5       38.39       40.93      3.99 o 
   5   2   5     1080.08     1111.02     56.33 o 
   6   2   5      401.35      392.32     19.80 o 
   7   2   5      384.27      372.73     19.89 o 
  -8   3   5      268.42      285.73     15.38 o 
  -7   3   5      169.73      183.57     10.33 o 
  -6   3   5     1035.70     1010.20     26.62 o 
  -5   3   5      402.86      417.98     12.36 o 
  -4   3   5      717.86      690.47     18.90 o 
  -3   3   5      377.70      373.03     10.23 o 
  -2   3   5     2717.14     2590.41     45.12 o 
  -1   3   5       32.70       41.67      2.61 o 
   0   3   5     4812.54     4680.07     76.01 o 
   1   3   5      353.11      349.70      8.97 o 
   2   3   5     2198.33     2165.08     45.67 o 
   3   3   5     2804.85     2794.07     58.03 o 
   4   3   5      213.83      192.05      8.81 o 
   5   3   5     2161.60     2101.74     52.54 o 
   6   3   5       36.46       26.75      5.91 o 
   7   3   5      738.38      764.32     32.34 o 
  -8   4   5      304.75      335.83     17.12 o 
  -7   4   5      215.46      217.45     13.61 o 
  -6   4   5      386.61      388.00     13.76 o 
  -5   4   5      343.95      327.26     10.61 o 
  -4   4   5      123.44      114.70      5.68 o 
  -3   4   5     1121.70     1117.27     24.00 o 
  -2   4   5     1956.22     1925.85     34.82 o 
  -1   4   5       32.12       33.13      2.50 o 
   0   4   5     1844.31     1841.28     34.98 o 
   1   4   5      299.94      287.12      8.35 o 
   2   4   5     2323.54     2302.62     48.96 o 
   3   4   5        6.90        8.18      2.39 o 
   4   4   5      789.44      787.26     24.69 o 
   5   4   5      471.33      455.20     14.46 o 
   6   4   5      458.95      421.36     17.61 o 
   7   4   5      699.93      742.81     45.81 o 
  -8   5   5       13.16       12.59      5.71 o 
  -7   5   5      457.20      444.56     19.49 o 
  -6   5   5      259.06      266.51     11.55 o 
  -5   5   5      336.65      339.38     11.51 o 
  -4   5   5      660.68      673.75     23.30 o 
  -3   5   5      276.19      272.87      8.51 o 
  -2   5   5      700.67      722.80     16.92 o 
  -1   5   5       84.51       91.08      4.14 o 
   0   5   5      340.93      331.29      9.67 o 
   1   5   5      634.25      623.96     17.13 o 
   2   5   5     1067.78      999.65     28.30 o 
   3   5   5        5.08        7.99      2.47 o 
   4   5   5     1391.39     1265.52     37.85 o 
   5   5   5       12.34       11.67      3.26 o 
   6   5   5      567.11      477.06     19.58 o 
  -7   6   5      461.76      467.66     22.35 o 
  -6   6   5       35.81       33.21     12.63 o 
  -5   6   5      590.86      573.61     15.80 o 
  -4   6   5      359.39      384.93     12.99 o 
  -3   6   5      547.03      529.00     13.19 o 
  -2   6   5      239.48      270.80      8.18 o 
  -1   6   5      167.78      153.12      7.01 o 
   0   6   5     1166.37     1137.91     33.55 o 
   1   6   5       95.06       93.29      5.91 o 
   2   6   5      565.97      549.57     16.41 o 
   3   6   5       65.39       68.46      5.46 o 
   4   6   5      138.81      129.06      7.60 o 
   5   6   5       22.11       13.31      3.58 o 
   6   6   5      385.07      400.82     31.41 o 
  -7   7   5      282.89      337.66     28.34 o 
  -6   7   5       83.31       85.56     12.29 o 
  -5   7   5     1204.96     1189.14     47.80 o 
  -4   7   5       40.22       43.35      4.30 o 
  -3   7   5     1077.03     1048.19     28.39 o 
  -2   7   5      148.61      165.06      8.71 o 
  -1   7   5      966.74      902.19     27.26 o 
   0   7   5      353.50      354.87     14.04 o 
   1   7   5       80.47       69.91      5.74 o 
   2   7   5      452.18      448.67     14.93 o 
   3   7   5      309.87      279.33     11.47 o 
   4   7   5      154.98      150.91      8.56 o 
   5   7   5       57.41       47.58      7.27 o 
  -6   8   5      165.18      162.34     14.35 o 
  -5   8   5      417.67      431.45     31.41 o 
  -4   8   5       49.22       40.89      7.02 o 
  -3   8   5      684.54      654.52     26.42 o 
  -2   8   5        0.56        1.86      3.10 o 
  -1   8   5     1532.82     1449.73     40.63 o 
   0   8   5       98.83      101.02      7.77 o 
   1   8   5      858.44      859.05     38.13 o 
   2   8   5      221.64      226.23     10.56 o 
   3   8   5      273.69      261.20     11.54 o 
   4   8   5      150.47      159.55     13.63 o 
  -4   9   5      281.79      266.31     33.97 o 
  -3   9   5      385.44      403.64     42.11 o 
  -2   9   5      346.37      348.47     44.21 o 
  -1   9   5      329.75      346.28     15.58 o 
   0   9   5        9.13        5.17      3.49 o 
   1   9   5      560.68      616.69     42.67 o 
   2   9   5       13.85       14.25      4.20 o 
  -2  10   5      497.28      494.37     34.82 o 
  -1  10   5       76.61       76.76     11.61 o 
  -1 -11   6      278.58      287.21     16.57 o 
   0 -11   6      307.96      322.64     16.92 o 
   1 -11   6      386.19      395.36     27.65 o 
  -4 -10   6       14.91       17.75      7.51 o 
  -3 -10   6      394.48      420.28     28.00 o 
  -2 -10   6       28.82       40.97      8.88 o 
  -1 -10   6      483.98      461.25     28.00 o 
   0 -10   6        5.22        8.41      4.18 o 
   1 -10   6      666.75      737.59     23.29 o 
   2 -10   6       77.02       76.56      8.69 o 
   3 -10   6      714.75      705.76     34.75 o 
   4 -10   6      201.94      206.81     15.57 o 
  -5  -9   6      135.09      166.74     17.41 o 
  -4  -9   6       70.21       71.51      8.31 o 
  -3  -9   6      135.03      155.54     10.97 o 
  -2  -9   6       51.84       52.92      8.88 o 
  -1  -9   6     1036.79     1031.75     48.48 o 
   0  -9   6       58.49       69.84      6.02 o 
   1  -9   6      691.73      711.70     35.69 o 
   2  -9   6       27.04       22.27      4.81 o 
   3  -9   6      659.77      675.61     22.40 o 
   4  -9   6       62.11       62.86      8.46 o 
   5  -9   6      498.44      510.14     36.39 o 
  -6  -8   6      207.08      205.18     14.67 o 
  -5  -8   6      416.34      442.66     24.07 o 
  -4  -8   6      501.34      510.63     22.28 o 
  -3  -8   6      647.62      665.10     28.34 o 
  -2  -8   6      427.71      441.89     13.61 o 
  -1  -8   6      214.40      239.12     15.71 o 
   0  -8   6       46.73       52.31      4.96 o 
   1  -8   6      325.69      325.41     10.59 o 
   2  -8   6      197.44      207.36      9.81 o 
   3  -8   6      729.18      736.17     30.72 o 
   4  -8   6       72.11       75.64      7.93 o 
   5  -8   6      417.93      399.17     16.57 o 
   6  -8   6        3.22        3.42      4.75 o 
  -7  -7   6       16.02       24.58      8.54 o 
  -6  -7   6      776.17      772.59     31.55 o 
  -5  -7   6      100.37       87.66      8.84 o 
  -4  -7   6      956.49      947.72     28.93 o 
  -3  -7   6      730.85      739.66     20.14 o 
  -2  -7   6      983.19     1021.36     24.95 o 
  -1  -7   6      615.75      613.48     18.38 o 
   0  -7   6      602.38      613.83     15.79 o 
   1  -7   6     1150.76     1193.83     32.57 o 
   2  -7   6      143.75      145.50      6.90 o 
   3  -7   6      483.00      456.17     13.77 o 
   4  -7   6      202.70      183.06      8.50 o 
   5  -7   6      133.24      136.35      7.84 o 
   6  -7   6       31.52       38.17      5.29 o 
  -7  -6   6      249.99      257.33     20.31 o 
  -6  -6   6     1020.89     1109.95     75.96 o 
  -5  -6   6      222.37      243.66     12.46 o 
  -4  -6   6     3381.99     3316.61     81.76 o 
  -3  -6   6       54.52       50.62      4.52 o 
  -2  -6   6     1865.42     1910.51     41.92 o 
  -1  -6   6      110.56      110.01      4.98 o 
   0  -6   6     1171.86     1148.04     29.08 o 
   1  -6   6     2298.37     2343.60     42.89 o 
   2  -6   6      549.02      567.33     15.69 o 
   3  -6   6      394.32      383.40     11.91 o 
   4  -6   6      151.02      163.02      7.79 o 
   5  -6   6      335.13      351.32     12.67 o 
   6  -6   6       35.24       35.73      5.08 o 
   7  -6   6      445.24      423.36     16.09 o 
  -8  -5   6       23.26       17.07      7.51 o 
  -7  -5   6      903.62     1013.53     38.26 o 
  -6  -5   6      148.71      147.21     10.03 o 
  -5  -5   6     1487.07     1450.94     41.05 o 
  -4  -5   6     1025.69     1039.72     30.36 o 
  -3  -5   6      596.55      591.40     16.65 o 
  -2  -5   6     5135.23     5076.46     91.25 o 
  -1  -5   6      545.51      563.85     12.78 o 
   0  -5   6     6492.91     6555.83    119.58 o 
   1  -5   6       41.72       46.11      3.76 o 
   2  -5   6     1956.49     1993.64     36.80 o 
   3  -5   6      571.08      563.12     15.06 o 
   4  -5   6      732.04      681.29     18.37 o 
   5  -5   6      472.87      454.21     14.51 o 
   6  -5   6       51.99       50.62      5.41 o 
   7  -5   6      305.69      287.88     15.11 o 
  -8  -4   6       24.21       33.68      6.17 o 
  -7  -4   6      932.54     1020.63     33.03 o 
  -6  -4   6        0.30        0.81      3.03 o 
  -5  -4   6     2781.42     2788.56     59.99 o 
  -4  -4   6       10.64        7.32      2.34 o 
  -3  -4   6     3202.29     3213.14     59.63 o 
  -2  -4   6      729.12      673.07     17.18 o 
  -1  -4   6      897.23      862.04     17.79 o 
   0  -4   6     4476.93     4691.92     73.21 o 
   1  -4   6     1910.61     1964.42     27.53 o 
   2  -4   6     3622.77     3624.37     60.17 o 
   3  -4   6      174.93      192.77      7.40 o 
   4  -4   6     2939.83     2862.41     60.17 o 
   5  -4   6      571.87      550.67     16.36 o 
   6  -4   6     1719.59     1716.60     55.68 o 
   7  -4   6       94.22       94.89     10.94 o 
  -8  -3   6      202.46      217.62     18.95 o 
  -7  -3   6      568.92      592.78     18.75 o 
  -6  -3   6      399.25      410.19     16.31 o 
  -5  -3   6      220.87      231.90      9.41 o 
  -4  -3   6       63.55       72.96      4.85 o 
  -3  -3   6     4821.81     4848.89     97.33 o 
  -2  -3   6      183.41      209.00      6.45 o 
  -1  -3   6     7355.26     7553.32    171.92 o 
   0  -3   6       24.94       58.05      2.16 o 
   1  -3   6     3629.70     3568.47     51.72 o 
   2  -3   6     2506.27     2542.44     39.38 o 
   3  -3   6      890.21      875.78     18.22 o 
   4  -3   6     1752.20     1726.69     38.11 o 
   5  -3   6       54.46       53.56      4.78 o 
   6  -3   6     1485.33     1433.94     40.80 o 
   7  -3   6        9.78        6.63      3.99 o 
   8  -3   6      394.34      405.20     18.90 o 
  -8  -2   6      234.62      250.77     14.98 o 
  -7  -2   6      410.90      399.55     14.73 o 
  -6  -2   6     1329.47     1339.13     32.99 o 
  -5  -2   6      723.34      737.26     20.33 o 
  -4  -2   6     1714.77     1798.61     57.70 o 
  -3  -2   6      941.09      885.25     18.45 o 
  -2  -2   6      378.77      494.58     13.96 o 
  -1  -2   6     3785.03     3739.68     67.60 o 
   0  -2   6      418.99      469.19     10.30 o 
   1  -2   6     3264.51     3125.19     54.93 o 
   2  -2   6      754.08      797.97     14.69 o 
   3  -2   6     4269.25     4382.03     70.58 o 
   4  -2   6     1656.29     1698.52     33.22 o 
   5  -2   6     2748.25     2644.65     56.67 o 
   6  -2   6      323.31      335.40     18.78 o 
   7  -2   6      117.61      109.59     16.73 o 
   8  -2   6      469.55      461.92     60.60 o 
  -9  -1   6        0.03        5.27      4.82 o 
  -8  -1   6      514.51      530.24     22.54 o 
  -7  -1   6       16.54       22.65      4.12 o 
  -6  -1   6      301.98      318.72     13.44 o 
  -5  -1   6     1572.40     1546.55     31.95 o 
  -4  -1   6      966.61     1010.60     21.86 o 
  -3  -1   6      848.69      798.64     28.70 o 
  -2  -1   6     3601.29     3831.51    139.38 o 
  -1  -1   6     2560.49     2669.12     63.55 o 
   0  -1   6      628.81      609.18     12.91 o 
   1  -1   6     5387.95     5565.00     97.16 o 
   2  -1   6      412.67      450.10     11.47 o 
   3  -1   6     1538.30     1491.21     28.24 o 
   4  -1   6      226.93      234.10      9.36 o 
   5  -1   6     1322.91     1289.12     35.06 o 
   6  -1   6      142.70      152.26     11.13 o 
   7  -1   6      984.06     1002.56     63.16 o 
   8  -1   6      281.78      324.00     30.04 o 
  -9   0   6        9.42        9.35      5.64 o 
  -8   0   6      686.35      722.57     44.95 o 
  -7   0   6       94.64      110.12      6.48 o 
  -6   0   6     1419.33     1370.35     30.82 o 
  -5   0   6       63.80       61.35      4.51 o 
  -4   0   6     1204.60     1134.03     30.99 o 
  -3   0   6      359.24      361.68     14.14 o 
  -2   0   6     4443.99     4566.60    155.84 o 
  -1   0   6     2914.81     2955.24     75.20 o 
   0   0   6       72.00       57.12      2.36 o 
   1   0   6     3569.05     3704.89     59.42 o 
   2   0   6     2495.20     2588.12     42.34 o 
   3   0   6     3058.42     3094.84     50.45 o 
   4   0   6     1552.49     1557.72     33.69 o 
   5   0   6      854.24      852.13     25.06 o 
   6   0   6        0.03        1.02      2.50 o 
   7   0   6      596.00      559.23     37.90 o 
  -9   1   6      233.87      246.11     15.99 o 
  -8   1   6      407.40      405.21     20.32 o 
  -7   1   6       10.33        5.40      4.34 o 
  -6   1   6     2355.00     2241.99     45.49 o 
  -5   1   6      118.01      109.02      6.01 o 
  -4   1   6     3213.15     3154.59     93.88 o 
  -3   1   6        7.20       13.81      4.87 o 
  -2   1   6     4159.85     4083.49    118.27 o 
  -1   1   6      245.22      244.60      5.65 o 
   0   1   6     4151.18     4371.43     61.11 o 
   1   1   6      250.47      234.57      5.33 o 
   2   1   6     1449.44     1477.06     27.87 o 
   3   1   6     1005.20      981.98     19.60 o 
   4   1   6      428.57      476.30     12.94 o 
   5   1   6     1104.04     1079.35     30.27 o 
   6   1   6      203.72      207.65     13.12 o 
   7   1   6      317.44      348.43     18.91 o 
  -8   2   6       90.91       97.07      8.15 o 
  -7   2   6      304.70      313.47     13.19 o 
  -6   2   6      868.04      874.83     19.35 o 
  -5   2   6      334.03      342.63     10.89 o 
  -4   2   6     3912.90     3849.05     72.79 o 
  -3   2   6      100.94      105.92      6.14 o 
  -2   2   6     2670.37     2583.31     45.07 o 
  -1   2   6      341.08      366.56      8.16 o 
   0   2   6     4114.73     4025.10     65.81 o 
   1   2   6      594.03      596.81     11.02 o 
   2   2   6     2649.74     2717.41     45.38 o 
   3   2   6        7.89        8.89      1.92 o 
   4   2   6      887.52      870.22     24.48 o 
   5   2   6      102.77      108.59     10.41 o 
   6   2   6       64.26       61.51      8.02 o 
   7   2   6      186.39      195.32     14.29 o 
  -8   3   6       74.29       86.67      9.54 o 
  -7   3   6     1120.63     1131.77     44.74 o 
  -6   3   6      293.86      322.52     12.34 o 
  -5   3   6     2443.28     2413.38     48.13 o 
  -4   3   6     3090.95     2961.27     65.19 o 
  -3   3   6     1758.34     1693.49     34.32 o 
  -2   3   6     2657.75     2563.29     44.91 o 
  -1   3   6      703.41      714.63     16.07 o 
   0   3   6     2733.74     2609.78     48.31 o 
   1   3   6       33.92       29.46      2.70 o 
   2   3   6     1541.96     1513.04     29.72 o 
   3   3   6      345.61      329.73     10.78 o 
   4   3   6      986.93      953.13     25.10 o 
   5   3   6       75.91       66.54      5.85 o 
   6   3   6      214.11      180.27     13.25 o 
   7   3   6       45.06       51.06      8.45 o 
  -8   4   6        9.88       14.73      5.44 o 
  -7   4   6      757.75      764.07     56.08 o 
  -6   4   6       93.99       94.22      5.54 o 
  -5   4   6     2213.57     2157.28     41.43 o 
  -4   4   6      374.72      381.58     11.37 o 
  -3   4   6     2139.35     2139.46     42.34 o 
  -2   4   6     1875.20     1827.70     33.63 o 
  -1   4   6     2185.39     2173.06     38.63 o 
   0   4   6     3236.67     3164.50     58.22 o 
   1   4   6      775.18      760.12     17.19 o 
   2   4   6     2806.22     2710.44     57.15 o 
   3   4   6       16.23       19.50      3.27 o 
   4   4   6      423.51      393.43     18.18 o 
   5   4   6      116.09      116.61     11.38 o 
   6   4   6      462.72      467.03     23.09 o 
  -8   5   6      274.41      260.86     15.93 o 
  -7   5   6      363.42      361.68     17.41 o 
  -6   5   6      448.13      443.34     14.45 o 
  -5   5   6      587.11      571.53     17.80 o 
  -4   5   6      471.04      460.24     19.49 o 
  -3   5   6     1736.95     1696.03     32.24 o 
  -2   5   6        3.62        5.18      1.81 o 
  -1   5   6     3397.60     3249.45     70.23 o 
   0   5   6      158.86      148.11      6.30 o 
   1   5   6     1068.23     1054.96     26.09 o 
   2   5   6     1978.37     1919.95     42.87 o 
   3   5   6      180.67      179.95      8.25 o 
   4   5   6     1174.85     1139.72     28.68 o 
   5   5   6      103.38      105.56     10.99 o 
   6   5   6      538.67      504.27     25.83 o 
  -7   6   6       27.80       18.37      5.71 o 
  -6   6   6      235.16      228.99     16.09 o 
  -5   6   6       36.47       37.09      4.21 o 
  -4   6   6      553.51      539.12     14.91 o 
  -3   6   6      889.67      892.94     19.54 o 
  -2   6   6      215.93      210.94      8.20 o 
  -1   6   6     1686.13     1627.93     36.92 o 
   0   6   6      111.44      109.37      6.82 o 
   1   6   6     1705.94     1649.78     38.34 o 
   2   6   6        8.31        5.78      2.68 o 
   3   6   6      801.15      799.48     29.67 o 
   4   6   6      593.03      585.35     18.06 o 
   5   6   6      473.11      489.71     16.55 o 
  -6   7   6      101.24      103.16     11.56 o 
  -5   7   6        0.32        2.07      2.63 o 
  -4   7   6       88.54       84.68      8.94 o 
  -3   7   6       44.54       43.07      4.50 o 
  -2   7   6      418.62      396.56     12.44 o 
  -1   7   6       78.81       78.14      8.46 o 
   0   7   6      256.94      264.95     12.26 o 
   1   7   6      453.21      455.69     15.53 o 
   2   7   6       32.14       33.01      4.61 o 
   3   7   6     1153.87     1095.72     28.95 o 
   4   7   6       25.09       24.19      4.50 o 
  -5   8   6        1.66        4.10      6.15 o 
  -4   8   6      183.97      166.57     11.48 o 
  -3   8   6        0.32        1.30      3.18 o 
  -2   8   6      177.20      170.53     16.86 o 
  -1   8   6      125.54      126.72      9.20 o 
   0   8   6      218.31      217.72     11.64 o 
   1   8   6        5.07        4.95      3.74 o 
   2   8   6      193.28      188.06     10.86 o 
   3   8   6      124.93      120.07      8.22 o 
  -4   9   6      188.50      191.64     12.83 o 
  -3   9   6        3.07        2.15      3.95 o 
  -2   9   6       74.80       87.16      8.64 o 
  -1   9   6        8.02        5.52      3.84 o 
   0   9   6      110.37      101.05      8.96 o 
   1   9   6       42.40       48.15      6.60 o 
   2   9   6      248.43      253.75     12.49 o 
  -1 -11   7      375.42      360.34     41.82 o 
   0 -11   7        0.67        3.78      4.18 o 
   1 -11   7      256.45      280.64     23.22 o 
  -3 -10   7      280.34      289.52     22.19 o 
  -2 -10   7      374.42      406.28     26.63 o 
  -1 -10   7      129.92      134.52     14.00 o 
   0 -10   7       24.03       23.24      7.96 o 
   1 -10   7      615.53      663.91     28.03 o 
   2 -10   7       29.73       27.22      6.31 o 
   3 -10   7      502.02      515.37     43.70 o 
  -5  -9   7       84.06      100.97     10.35 o 
  -4  -9   7      661.59      688.39     40.46 o 
  -3  -9   7       40.60       50.53      9.56 o 
  -2  -9   7      852.44      882.55     44.04 o 
  -1  -9   7      368.95      420.16     25.26 o 
   0  -9   7      878.44      890.03     26.45 o 
   1  -9   7      506.92      526.20     17.91 o 
   2  -9   7      211.12      206.92     13.36 o 
   3  -9   7      508.84      503.92     22.69 o 
   4  -9   7       25.41       30.43      6.61 o 
   5  -9   7      308.93      302.81     20.77 o 
  -6  -8   7      183.13      189.43     14.09 o 
  -5  -8   7      193.39      201.93     13.80 o 
  -4  -8   7      380.27      405.44     19.14 o 
  -3  -8   7      342.04      333.53     12.41 o 
  -2  -8   7      956.65     1027.26     25.76 o 
  -1  -8   7        4.48       -2.05      2.27 o 
   0  -8   7     1955.50     1956.28     49.33 o 
   1  -8   7      159.05      164.30      7.34 o 
   2  -8   7     1416.71     1365.21     40.42 o 
   3  -8   7      572.52      539.19     18.93 o 
   4  -8   7      286.51      292.33     13.70 o 
   5  -8   7      508.41      485.31     19.02 o 
  -6  -7   7       16.72       21.17      5.98 o 
  -5  -7   7      418.46      460.18     21.24 o 
  -4  -7   7       16.04       21.24      4.55 o 
  -3  -7   7      872.01      876.39     23.17 o 
  -2  -7   7     1564.43     1590.42     36.41 o 
  -1  -7   7      780.11      774.96     22.20 o 
   0  -7   7     1643.72     1646.99     35.65 o 
   1  -7   7      573.02      550.45     14.65 o 
   2  -7   7     1279.92     1263.79     34.06 o 
   3  -7   7        8.69        3.74      2.68 o 
   4  -7   7     1515.88     1508.75     35.35 o 
   5  -7   7      112.52      109.90     10.00 o 
   6  -7   7      474.43      448.98     16.09 o 
  -7  -6   7      286.48      317.36     23.73 o 
  -6  -6   7       91.64      106.38      9.11 o 
  -5  -6   7      710.39      767.69     25.93 o 
  -4  -6   7       83.46       91.08      7.35 o 
  -3  -6   7     1255.33     1263.36     30.57 o 
  -2  -6   7       24.86       24.83      3.91 o 
  -1  -6   7     1011.30     1066.05     28.45 o 
   0  -6   7      461.46      454.45     12.90 o 
   1  -6   7     2010.81     1998.64     41.89 o 
   2  -6   7     1383.19     1409.12     27.41 o 
   3  -6   7      856.50      835.74     29.27 o 
   4  -6   7     1460.06     1412.46     33.09 o 
   5  -6   7       35.87       40.01      4.78 o 
   6  -6   7      452.58      444.81     15.75 o 
   7  -6   7       25.15       17.77      4.83 o 
  -8  -5   7       33.94       49.85     10.24 o 
  -7  -5   7      455.74      524.23     21.40 o 
  -6  -5   7       16.22       24.18      5.20 o 
  -5  -5   7      869.11      831.57     27.15 o 
  -4  -5   7       73.02       83.96     11.43 o 
  -3  -5   7     1469.00     1459.51     34.10 o 
  -2  -5   7        9.50       15.45      2.66 o 
  -1  -5   7     1759.78     1790.57     37.57 o 
   0  -5   7      197.85      211.11      5.71 o 
   1  -5   7      947.88      904.74     18.75 o 
   2  -5   7      233.31      245.59      6.90 o 
   3  -5   7     1784.96     1683.08     42.33 o 
   4  -5   7      183.05      180.08      8.53 o 
   5  -5   7      372.78      376.04     13.04 o 
   6  -5   7      486.56      504.87     16.80 o 
   7  -5   7      102.68       99.40      9.25 o 
  -8  -4   7      256.02      274.02     19.36 o 
  -7  -4   7      670.44      737.54     52.73 o 
  -6  -4   7      589.38      591.83     25.55 o 
  -5  -4   7     3649.63     3484.38     86.84 o 
  -4  -4   7      535.27      549.38     19.21 o 
  -3  -4   7     1490.09     1462.05     40.85 o 
  -2  -4   7       11.64       18.17      3.50 o 
  -1  -4   7     1605.96     1656.88     32.21 o 
   0  -4   7      393.71      449.62      8.50 o 
   1  -4   7     2308.24     2431.66     39.99 o 
   2  -4   7        2.08        3.77      1.23 o 
   3  -4   7      801.33      797.32     19.63 o 
   4  -4   7       31.36       36.61      3.90 o 
   5  -4   7      154.00      165.22      8.10 o 
   6  -4   7      445.95      428.03     14.91 o 
   7  -4   7      357.58      347.45     16.68 o 
  -8  -3   7      944.30     1008.40     44.63 o 
  -7  -3   7       40.63       57.62      7.06 o 
  -6  -3   7     1411.85     1369.40     33.85 o 
  -5  -3   7     1321.05     1247.89     44.40 o 
  -4  -3   7      999.65      970.69     24.07 o 
  -3  -3   7     4145.79     4039.08     74.36 o 
  -2  -3   7     1202.93     1251.78     25.31 o 
  -1  -3   7     5294.34     5343.77    107.99 o 
   0  -3   7       56.87       50.74      2.36 o 
   1  -3   7     4890.04     5098.09     88.76 o 
   2  -3   7       87.72       95.36      4.77 o 
   3  -3   7      669.61      669.06     14.86 o 
   4  -3   7       51.37       57.09      4.50 o 
   5  -3   7      712.46      674.41     19.03 o 
   6  -3   7      131.45      114.41      8.79 o 
   7  -3   7      251.96      263.67     14.10 o 
  -8  -2   7     1146.32     1243.06     77.01 o 
  -7  -2   7       26.56       28.38      6.60 o 
  -6  -2   7     3039.90     3064.40     66.98 o 
  -5  -2   7       71.57       80.38      5.96 o 
  -4  -2   7     3486.30     3428.09     74.70 o 
  -3  -2   7      561.02      541.61     24.69 o 
  -2  -2   7     2424.94     2315.64     50.47 o 
  -1  -2   7     3575.30     3635.38     87.40 o 
   0  -2   7     2480.29     2594.87     49.04 o 
   1  -2   7     4025.22     3965.95     93.50 o 
   2  -2   7        9.94       26.60      2.04 o 
   3  -2   7     2487.30     2508.34     46.66 o 
   4  -2   7      134.10      128.23      5.92 o 
   5  -2   7     2332.71     2219.77     48.92 o 
   6  -2   7       33.13       40.05      6.71 o 
   7  -2   7      203.24      189.37     14.29 o 
  -8  -1   7      402.38      396.44     19.13 o 
  -7  -1   7      419.24      441.10     15.87 o 
  -6  -1   7      381.54      390.60     18.42 o 
  -5  -1   7      172.48      178.90      7.99 o 
  -4  -1   7     5428.41     5379.30    210.45 o 
  -3  -1   7      216.70      266.39     20.65 o 
  -2  -1   7    11130.06    10902.95    287.38 o 
  -1  -1   7        9.73        7.80      1.59 o 
   0  -1   7     4460.54     4296.91     76.22 o 
   1  -1   7     1900.71     1851.69     34.61 o 
   2  -1   7     1778.09     1806.91     37.96 o 
   3  -1   7     2767.91     2688.74     49.09 o 
   4  -1   7      584.14      572.05     15.47 o 
   5  -1   7     1247.74     1205.83     33.42 o 
   6  -1   7        3.41       -1.57      2.84 o 
   7  -1   7      451.29      462.28     22.98 o 
  -9   0   7      320.52      335.95     36.19 o 
  -8   0   7       94.73      100.28     10.16 o 
  -7   0   7     1278.90     1354.22     35.02 o 
  -6   0   7      167.78      184.86      8.02 o 
  -5   0   7     1722.58     1813.90     37.38 o 
  -4   0   7      647.69      639.88     28.59 o 
  -3   0   7        8.26        9.43      2.77 o 
  -2   0   7     4104.37     4160.19     97.78 o 
  -1   0   7      131.99      139.73      4.31 o 
   0   0   7     2970.24     2860.83     43.86 o 
   1   0   7      394.24      462.41      9.52 o 
   2   0   7     5886.56     5828.02     92.87 o 
   3   0   7     3526.33     3528.92     57.52 o 
   4   0   7     3049.39     2903.12     70.76 o 
   5   0   7      292.74      316.05     12.51 o 
   6   0   7      242.24      268.52     12.08 o 
   7   0   7      490.43      509.39     35.85 o 
  -8   1   7       32.49       36.69      7.13 o 
  -7   1   7      226.85      249.70     10.11 o 
  -6   1   7      134.17      145.19      8.68 o 
  -5   1   7     1308.88     1374.12     36.32 o 
  -4   1   7      550.36      522.65     16.51 o 
  -3   1   7     5195.99     5191.19    122.23 o 
  -2   1   7     1721.55     1691.07     40.88 o 
  -1   1   7     1175.14     1138.01     20.77 o 
   0   1   7     3824.73     3804.50     53.83 o 
   1   1   7      995.45     1047.38     20.58 o 
   2   1   7     2633.59     2554.83     45.02 o 
   3   1   7       67.42       89.52      3.89 o 
   4   1   7     1200.63     1241.05     29.57 o 
   5   1   7       99.59      100.06      8.88 o 
   6   1   7     1141.53     1150.25     41.62 o 
   7   1   7      379.99      376.92     30.73 o 
  -8   2   7      153.59      164.25     10.35 o 
  -7   2   7      532.79      535.58     21.78 o 
  -6   2   7      156.14      153.20      6.83 o 
  -5   2   7      455.89      441.35     13.19 o 
  -4   2   7       60.33       68.09      6.06 o 
  -3   2   7     1413.29     1404.24     33.06 o 
  -2   2   7      487.27      486.88     11.37 o 
  -1   2   7     1448.23     1332.54     23.11 o 
   0   2   7     2049.09     2069.62     35.73 o 
   1   2   7     2521.82     2503.07     39.25 o 
   2   2   7     3711.75     3737.02     61.63 o 
   3   2   7     2272.66     2308.82     61.45 o 
   4   2   7     1156.48     1167.12     31.72 o 
   5   2   7        6.16        6.97      4.08 o 
   6   2   7      855.90      845.39     46.94 o 
   7   2   7       12.45       18.35      6.37 o 
  -8   3   7       14.54       12.44      4.63 o 
  -7   3   7      533.59      514.27     18.49 o 
  -6   3   7       13.67       12.99      3.05 o 
  -5   3   7      891.28      855.89     19.99 o 
  -4   3   7      568.78      568.57     17.04 o 
  -3   3   7      429.74      430.64     11.85 o 
  -2   3   7      136.72      146.22      5.48 o 
  -1   3   7     3767.52     3756.62     64.05 o 
   0   3   7        9.46       18.81      3.00 o 
   1   3   7      852.92      869.98     18.91 o 
   2   3   7       62.97       73.62      5.07 o 
   3   3   7      601.16      627.24     17.46 o 
   4   3   7      922.10      896.68     23.18 o 
   5   3   7      476.80      442.16     30.73 o 
   6   3   7      400.54      411.62     21.07 o 
  -8   4   7      203.90      212.53     17.50 o 
  -7   4   7      107.51      106.98      8.62 o 
  -6   4   7      139.56      132.74      7.02 o 
  -5   4   7      911.25      893.41     20.87 o 
  -4   4   7      343.45      354.35     14.86 o 
  -3   4   7      493.74      484.03     13.06 o 
  -2   4   7       30.04       21.02      2.70 o 
  -1   4   7     1678.42     1675.89     31.06 o 
   0   4   7        2.74        1.87      1.74 o 
   1   4   7     1637.06     1628.99     32.57 o 
   2   4   7     1238.66     1192.99     33.19 o 
   3   4   7      850.88      844.51     22.34 o 
   4   4   7        9.30        6.31      2.78 o 
   5   4   7      336.25      301.86     14.38 o 
   6   4   7       53.93       53.63      6.98 o 
  -7   5   7       77.66       77.38      8.59 o 
  -6   5   7      834.18      819.41     22.20 o 
  -5   5   7      323.72      329.15     12.67 o 
  -4   5   7      631.01      614.29     18.10 o 
  -3   5   7      579.08      574.26     14.04 o 
  -2   5   7      433.31      443.73     11.50 o 
  -1   5   7      180.12      193.31      8.08 o 
   0   5   7       14.45       17.83      3.01 o 
   1   5   7      469.45      477.25     13.99 o 
   2   5   7        1.56        6.78      5.12 o 
   3   5   7      564.35      559.42     22.08 o 
   4   5   7        9.51        8.38      3.22 o 
   5   5   7      181.80      192.19     14.69 o 
  -7   6   7       42.40       41.75      7.48 o 
  -6   6   7      932.45      917.20     32.58 o 
  -5   6   7        1.23        0.39      2.35 o 
  -4   6   7     1135.60     1142.95     29.32 o 
  -3   6   7      393.68      401.81     12.53 o 
  -2   6   7      778.39      746.25     26.31 o 
  -1   6   7      395.81      404.56     13.15 o 
   0   6   7      783.23      769.13     19.88 o 
   1   6   7      377.71      371.00     19.84 o 
   2   6   7       58.82       64.42      7.84 o 
   3   6   7       16.95       13.33      4.53 o 
   4   6   7        0.78        1.71      2.78 o 
   5   6   7       74.57       78.30      6.85 o 
  -6   7   7      290.60      287.36     18.65 o 
  -5   7   7      238.11      236.48     15.32 o 
  -4   7   7     1082.58     1101.64     29.19 o 
  -3   7   7       29.66       27.95      4.07 o 
  -2   7   7     1045.82     1020.02     24.64 o 
  -1   7   7       29.37       37.61      6.85 o 
   0   7   7      769.50      787.53     25.66 o 
   1   7   7      648.03      663.11     20.38 o 
   2   7   7      213.04      200.26     10.04 o 
   3   7   7      289.59      278.14     12.15 o 
   4   7   7      159.76      148.99     13.45 o 
  -5   8   7      228.66      216.87     17.46 o 
  -4   8   7      350.47      380.11     17.72 o 
  -3   8   7      301.73      312.77     17.00 o 
  -2   8   7      583.46      580.13     22.07 o 
  -1   8   7      124.17      114.35      9.11 o 
   0   8   7      770.50      800.72     26.71 o 
   1   8   7        0.52        3.30      3.61 o 
   2   8   7      337.37      353.99     14.52 o 
   3   8   7      203.58      203.93     16.68 o 
  -3   9   7      518.92      475.26     46.94 o 
  -2   9   7       93.23       95.35     11.13 o 
  -1   9   7      285.71      289.48     20.53 o 
   0   9   7      242.82      235.37     13.36 o 
   1   9   7       28.44       22.63      5.48 o 
  -1 -11   8       19.06       15.99      6.49 o 
   0 -11   8      279.07      291.50     26.46 o 
   1 -11   8       16.69       14.68      8.88 o 
  -3 -10   8       24.25       22.53      7.85 o 
  -2 -10   8      507.08      530.90     31.41 o 
  -1 -10   8       98.23       97.84     12.63 o 
   0 -10   8      341.44      357.95     14.74 o 
   1 -10   8        0.47       -1.44      3.35 o 
   2 -10   8      136.98      171.88     19.12 o 
   3 -10   8       75.07       56.54     11.10 o 
  -5  -9   8      157.62      176.22     20.14 o 
  -4  -9   8      353.51      418.91     29.36 o 
  -3  -9   8      188.20      190.51     16.73 o 
  -2  -9   8      357.49      369.55     20.00 o 
  -1  -9   8       59.88       69.98     12.63 o 
   0  -9   8      432.04      452.30     16.44 o 
   1  -9   8        7.59       10.81      3.46 o 
   2  -9   8      438.90      474.73     21.77 o 
   3  -9   8        9.27        9.61      3.93 o 
   4  -9   8      575.21      576.77     33.21 o 
  -6  -8   8        1.25        1.61      4.10 o 
  -5  -8   8      630.01      590.37     25.85 o 
  -4  -8   8      368.45      381.75     19.46 o 
  -3  -8   8     1114.74     1091.11     28.20 o 
  -2  -8   8      115.53      131.22     10.19 o 
  -1  -8   8      135.00      126.77      9.39 o 
   0  -8   8      642.99      660.83     20.72 o 
   1  -8   8       38.13       43.67      4.69 o 
   2  -8   8      945.82      953.32     27.84 o 
   3  -8   8      112.48      106.66      7.67 o 
   4  -8   8      229.65      226.41     11.67 o 
   5  -8   8        5.15        4.44      3.85 o 
  -6  -7   8      138.28      148.07     12.38 o 
  -5  -7   8     1142.50     1160.93     35.69 o 
  -4  -7   8       36.00       40.21      5.58 o 
  -3  -7   8     1554.75     1590.52     37.64 o 
  -2  -7   8      564.12      579.98     16.59 o 
  -1  -7   8     1344.49     1435.71     46.28 o 
   0  -7   8      534.00      555.97     17.65 o 
   1  -7   8      704.17      711.12     17.89 o 
   2  -7   8     1259.16     1202.83     32.85 o 
   3  -7   8      276.68      248.99     11.27 o 
   4  -7   8      233.87      230.23     11.48 o 
   5  -7   8       41.49       49.89      6.23 o 
   6  -7   8      238.88      243.09     11.53 o 
  -7  -6   8      144.20      138.46     12.38 o 
  -6  -6   8      518.04      493.06     20.41 o 
  -5  -6   8      774.15      747.33     25.62 o 
  -4  -6   8      969.79      855.45     26.97 o 
  -3  -6   8     1598.09     1631.30     38.63 o 
  -2  -6   8       17.80       21.88      4.44 o 
  -1  -6   8     3601.66     3684.66     90.50 o 
   0  -6   8      172.79      182.46      8.62 o 
   1  -6   8     2779.28     2842.08     58.04 o 
   2  -6   8      937.75      913.81     25.99 o 
   3  -6   8      431.24      449.25     13.44 o 
   4  -6   8      604.49      577.94     16.87 o 
   5  -6   8      356.64      326.73     12.23 o 
   6  -6   8      173.37      172.16      9.49 o 
  -7  -5   8       10.12       13.41      4.39 o 
  -6  -5   8      775.32      786.40     29.00 o 
  -5  -5   8       61.28       66.66      7.06 o 
  -4  -5   8     1382.93     1349.78     38.16 o 
  -3  -5   8     2224.44     2118.48     47.52 o 
  -2  -5   8     2238.15     2230.15     48.64 o 
  -1  -5   8     3177.94     3250.71     78.43 o 
   0  -5   8      883.63      911.81     17.50 o 
   1  -5   8     3453.56     3493.66     62.28 o 
   2  -5   8        2.88        1.85      1.32 o 
   3  -5   8     2988.61     2945.01     61.42 o 
   4  -5   8      250.52      237.35     13.62 o 
   5  -5   8      987.21      947.75     24.87 o 
   6  -5   8      285.02      279.75     12.02 o 
   7  -5   8       46.93       51.10      7.59 o 
  -8  -4   8      229.77      213.20     25.15 o 
  -7  -4   8        6.71        9.71      5.52 o 
  -6  -4   8      686.25      708.80     27.12 o 
  -5  -4   8       88.88       90.61      7.85 o 
  -4  -4   8     1111.98     1083.73     32.69 o 
  -3  -4   8       24.43       31.80      3.99 o 
  -2  -4   8     3520.88     3610.82     75.48 o 
  -1  -4   8      741.65      699.11     18.11 o 
   0  -4   8     3214.66     3123.90     48.28 o 
   1  -4   8     1906.51     1894.79     30.25 o 
   2  -4   8     1440.24     1445.63     27.71 o 
   3  -4   8     3444.20     3417.32     70.15 o 
   4  -4   8       50.81       55.32      4.57 o 
   5  -4   8      999.80      997.16     25.79 o 
   6  -4   8       57.55       53.75      5.67 o 
   7  -4   8      598.16      618.08     29.00 o 
  -8  -3   8      118.33      122.50     10.38 o 
  -7  -3   8       97.17      101.14     13.22 o 
  -6  -3   8      432.78      384.70     27.91 o 
  -5  -3   8      178.27      168.81     10.45 o 
  -4  -3   8     1420.66     1373.62     32.65 o 
  -3  -3   8      429.72      438.54     11.84 o 
  -2  -3   8     3203.33     3134.94     86.06 o 
  -1  -3   8        6.94       15.11      2.09 o 
   0  -3   8     1946.26     1837.99     32.12 o 
   1  -3   8       61.51       76.89      5.91 o 
   2  -3   8     4072.65     3961.09     64.36 o 
   3  -3   8      517.01      516.02     14.33 o 
   4  -3   8     1176.00     1171.07     28.01 o 
   5  -3   8      854.93      859.71     23.02 o 
   6  -3   8      149.26      135.95      8.26 o 
   7  -3   8      825.08      807.75     40.29 o 
  -8  -2   8      165.83      188.87     19.14 o 
  -7  -2   8      389.84      422.79     29.76 o 
  -6  -2   8     1036.01      993.49     26.97 o 
  -5  -2   8      952.71      969.63     29.17 o 
  -4  -2   8      450.27      408.07     13.48 o 
  -3  -2   8      157.11      176.08      9.12 o 
  -2  -2   8      571.85      510.59     15.28 o 
  -1  -2   8       53.89       38.88      2.52 o 
   0  -2   8     3673.67     3693.66     67.27 o 
   1  -2   8      817.65      890.91     18.45 o 
   2  -2   8     1816.71     1858.93     34.96 o 
   3  -2   8        2.35        8.64      1.91 o 
   4  -2   8      696.18      672.87     25.36 o 
   5  -2   8      467.24      472.75     17.15 o 
   6  -2   8      956.19      957.72     46.94 o 
   7  -2   8      323.62      350.41     19.73 o 
  -8  -1   8        0.01        1.97      4.30 o 
  -7  -1   8      828.76      785.89     23.77 o 
  -6  -1   8      117.81      135.85     11.57 o 
  -5  -1   8     1286.66     1243.08     31.78 o 
  -4  -1   8     1142.03     1116.14     60.68 o 
  -3  -1   8     1407.15     1380.15     44.64 o 
  -2  -1   8      575.75      542.97     14.65 o 
  -1  -1   8      975.87      955.33     18.04 o 
   0  -1   8     2496.70     2532.55     42.62 o 
   1  -1   8      173.76      195.15      6.20 o 
   2  -1   8      211.40      216.23      6.81 o 
   3  -1   8      200.75      191.58      8.03 o 
   4  -1   8      809.67      813.94     20.47 o 
   5  -1   8        3.80        6.08      3.35 o 
   6  -1   8      795.31      741.25     43.53 o 
   7  -1   8        5.26       -2.73      6.83 o 
  -8   0   8       61.36       66.86      9.17 o 
  -7   0   8     1894.42     1848.10     56.19 o 
  -6   0   8      190.31      181.77      8.27 o 
  -5   0   8     2019.79     1962.11     60.09 o 
  -4   0   8       96.48       91.99     10.74 o 
  -3   0   8     1643.63     1615.61     42.65 o 
  -2   0   8      799.24      827.27     24.07 o 
  -1   0   8     4019.60     4174.79     60.78 o 
   0   0   8     1074.85     1045.01     17.91 o 
   1   0   8      264.42      259.79      7.40 o 
   2   0   8      959.59      978.53     18.11 o 
   3   0   8      181.12      189.73      5.62 o 
   4   0   8     1482.63     1460.75     38.70 o 
   5   0   8      144.51      152.76      8.50 o 
   6   0   8      452.65      443.84     31.41 o 
   7   0   8      155.77      177.19     21.17 o 
  -8   1   8      640.36      669.52     27.34 o 
  -7   1   8      221.43      231.26     12.17 o 
  -6   1   8      130.37      124.32      9.36 o 
  -5   1   8     2634.89     2610.13     69.58 o 
  -4   1   8      109.44      100.97      6.67 o 
  -3   1   8     4564.76     4487.83    116.67 o 
  -2   1   8       23.30       32.61      2.71 o 
  -1   1   8     2463.22     2391.92     38.31 o 
   0   1   8      402.59      411.30      8.11 o 
   1   1   8     1289.63     1310.19     20.40 o 
   2   1   8      985.76      961.86     18.03 o 
   3   1   8     1063.66     1086.15     22.09 o 
   4   1   8      494.01      452.20     19.91 o 
   5   1   8      208.70      207.54     15.70 o 
   6   1   8      241.76      224.92     27.31 o 
   7   1   8        1.89        6.83      7.51 o 
  -8   2   8     1387.92     1417.03     69.25 o 
  -7   2   8       54.96       63.86      6.28 o 
  -6   2   8      998.46     1025.02     39.74 o 
  -5   2   8      358.83      340.10     11.40 o 
  -4   2   8     1065.48     1013.22     27.96 o 
  -3   2   8     3195.03     3133.83     68.18 o 
  -2   2   8      700.95      715.36     15.51 o 
  -1   2   8     1571.58     1447.31     22.96 o 
   0   2   8       16.70       25.24      2.58 o 
   1   2   8     3879.09     3776.24     58.15 o 
   2   2   8      744.61      729.61     16.65 o 
   3   2   8     2341.70     2295.87     43.66 o 
   4   2   8       16.67       13.68      3.46 o 
   5   2   8      333.37      342.61     17.97 o 
   6   2   8       58.57       35.67      7.13 o 
  -8   3   8      157.12      165.05     10.81 o 
  -7   3   8        8.90        5.44      4.68 o 
  -6   3   8     1048.16     1094.19     26.56 o 
  -5   3   8      161.55      156.99      7.30 o 
  -4   3   8     3837.48     3725.35     81.00 o 
  -3   3   8     1462.32     1428.10     30.33 o 
  -2   3   8     1138.28     1096.39     22.02 o 
  -1   3   8     1857.27     1864.58     34.02 o 
   0   3   8      803.68      781.74     18.08 o 
   1   3   8     2891.68     2739.59     51.42 o 
   2   3   8      114.40      105.82      8.87 o 
   3   3   8     1421.55     1356.54     32.18 o 
   4   3   8       11.52        9.35      3.08 o 
   5   3   8      648.97      663.66     29.36 o 
   6   3   8      129.19      108.04      9.23 o 
  -8   4   8      147.75      164.08     12.56 o 
  -7   4   8      343.63      332.59     13.96 o 
  -6   4   8      359.98      361.29     12.00 o 
  -5   4   8       38.25       32.30      5.21 o 
  -4   4   8      928.23      919.00     21.82 o 
  -3   4   8       18.10       19.10      3.17 o 
  -2   4   8     1786.71     1700.54     32.17 o 
  -1   4   8      564.70      556.09     14.43 o 
   0   4   8     2326.57     2224.27     43.38 o 
   1   4   8     2389.42     2379.34     51.19 o 
   2   4   8     1436.88     1424.36     29.59 o 
   3   4   8     1050.57     1004.88     26.91 o 
   4   4   8       25.74       25.04      4.19 o 
   5   4   8      427.65      401.31     27.96 o 
   6   4   8        0.07        2.28      3.91 o 
  -7   5   8      103.27      114.91      9.43 o 
  -6   5   8      414.60      404.97     13.25 o 
  -5   5   8      511.75      477.68     16.23 o 
  -4   5   8      281.08      287.33     10.16 o 
  -3   5   8      330.51      329.45     10.02 o 
  -2   5   8     2732.28     2599.06     51.76 o 
  -1   5   8       70.64       75.48      5.39 o 
   0   5   8     1649.45     1593.37     33.19 o 
   1   5   8        0.35        1.37      1.92 o 
   2   5   8      612.98      615.33     18.50 o 
   3   5   8      518.33      484.27     15.85 o 
   4   5   8      812.42      785.38     22.65 o 
   5   5   8      396.36      432.60     24.95 o 
  -6   6   8       87.85       88.77      6.94 o 
  -5   6   8       44.10       59.88      5.24 o 
  -4   6   8       57.07       67.08      5.24 o 
  -3   6   8      111.36      103.24      6.84 o 
  -2   6   8      519.32      498.87     14.52 o 
  -1   6   8      103.24      107.94      6.75 o 
   0   6   8     1211.13     1176.01     31.12 o 
   1   6   8      722.37      740.28     21.58 o 
   2   6   8      686.59      663.88     20.45 o 
   3   6   8        1.30        1.38      2.67 o 
   4   6   8      617.60      602.46     19.54 o 
  -6   7   8        0.49        0.96      4.25 o 
  -5   7   8      117.04      138.41      8.73 o 
  -4   7   8       14.18       13.04      3.83 o 
  -3   7   8      324.44      331.05     11.90 o 
  -2   7   8        1.31        2.78      2.61 o 
  -1   7   8      151.51      154.24      8.48 o 
   0   7   8       13.41       10.58      4.16 o 
   1   7   8       16.46       10.28      3.85 o 
   2   7   8      223.08      221.87     10.92 o 
   3   7   8      130.12      128.30      8.77 o 
  -4   8   8       45.34       43.68      6.01 o 
  -3   8   8      112.05      119.90      9.05 o 
  -2   8   8      136.07      155.31     16.34 o 
  -1   8   8      333.92      334.63     16.03 o 
   0   8   8        0.38        1.02      3.72 o 
   1   8   8      105.40      110.19     12.77 o 
   2   8   8        0.86       -0.99      3.12 o 
  -2   9   8        1.93        7.85      6.83 o 
  -1   9   8       35.89       31.44      6.66 o 
  -3 -10   9      450.33      500.17     31.41 o 
  -2 -10   9      240.71      224.31     18.44 o 
  -1 -10   9      557.56      581.10     18.52 o 
   0 -10   9      276.63      283.83     22.66 o 
   1 -10   9      481.52      519.47     24.57 o 
   2 -10   9       80.06       94.39     10.06 o 
   3 -10   9        5.77        3.50      4.46 o 
  -5  -9   9      157.27      128.03     15.71 o 
  -4  -9   9       10.32       10.58      6.15 o 
  -3  -9   9      411.46      412.29     21.00 o 
  -2  -9   9        0.58        4.67      3.25 o 
  -1  -9   9      934.12      955.17     25.47 o 
   0  -9   9       11.22       12.95      3.68 o 
   1  -9   9      571.85      603.55     39.26 o 
   2  -9   9      440.85      451.93     21.52 o 
   3  -9   9      380.77      399.64     20.56 o 
   4  -9   9      455.28      427.98     21.60 o 
  -6  -8   9      279.07      310.34     24.58 o 
  -5  -8   9       51.55       54.36      7.78 o 
  -4  -8   9      223.27      233.51     12.28 o 
  -3  -8   9      390.52      370.11     17.60 o 
  -2  -8   9      575.58      598.83     20.84 o 
  -1  -8   9     1048.04     1155.82     79.04 o 
   0  -8   9      147.46      145.49      8.36 o 
   1  -8   9      255.94      269.23     11.44 o 
   2  -8   9       66.24       62.94      7.71 o 
   3  -8   9      588.73      569.47     19.96 o 
   4  -8   9      325.94      344.81     15.03 o 
   5  -8   9      514.10      539.25     20.85 o 
  -6  -7   9      198.53      201.36     14.43 o 
  -5  -7   9      130.64      136.28     10.12 o 
  -4  -7   9      496.43      462.88     18.13 o 
  -3  -7   9       74.49       85.51      6.19 o 
  -2  -7   9      639.63      608.48     18.23 o 
  -1  -7   9      390.99      397.72     17.71 o 
   0  -7   9      278.00      279.32     11.74 o 
   1  -7   9      932.53      992.59     30.68 o 
   2  -7   9      490.43      460.18     28.50 o 
   3  -7   9     1299.44     1294.04     45.19 o 
   4  -7   9       47.52       46.97      5.80 o 
   5  -7   9      465.59      474.59     18.81 o 
   6  -7   9       16.88        9.62      5.78 o 
  -7  -6   9        8.82       17.40      5.57 o 
  -6  -6   9      439.95      409.26     18.44 o 
  -5  -6   9       23.39       26.02      5.41 o 
  -4  -6   9     1162.92     1073.12     32.38 o 
  -3  -6   9        8.12        1.94      2.26 o 
  -2  -6   9      408.27      401.13     14.48 o 
  -1  -6   9       93.91       96.62      5.99 o 
   0  -6   9      292.98      276.96     10.82 o 
   1  -6   9      689.65      739.82     18.27 o 
   2  -6   9      871.87      855.82     24.92 o 
   3  -6   9      326.03      318.63     12.93 o 
   4  -6   9      245.97      242.82      9.83 o 
   5  -6   9      673.71      671.20     19.76 o 
   6  -6   9       75.61       85.83      7.19 o 
  -7  -5   9      123.64      130.96     10.76 o 
  -6  -5   9      932.74      931.73     31.79 o 
  -5  -5   9      138.98      119.29      9.22 o 
  -4  -5   9     1480.29     1450.60     48.86 o 
  -3  -5   9       92.96       91.76      6.19 o 
  -2  -5   9     1017.85     1025.62     30.36 o 
  -1  -5   9       68.61       88.27      5.83 o 
   0  -5   9     1540.63     1580.30     30.47 o 
   1  -5   9      214.37      221.65      8.38 o 
   2  -5   9     1043.81     1071.60     34.15 o 
   3  -5   9        4.32        7.74      2.42 o 
   4  -5   9      386.25      411.80     22.72 o 
   5  -5   9       74.92       87.44      7.39 o 
   6  -5   9       96.47      109.67      9.73 o 
  -8  -4   9       51.70       58.86     30.04 o 
  -7  -4   9      638.36      634.96     24.69 o 
  -6  -4   9      623.68      582.95     22.68 o 
  -5  -4   9     1677.88     1491.81     52.99 o 
  -4  -4   9     1807.42     1724.04     47.24 o 
  -3  -4   9      129.35      136.89      7.43 o 
  -2  -4   9     2846.13     2843.17     61.10 o 
  -1  -4   9       15.74       15.26      2.23 o 
   0  -4   9     4023.03     4165.66     69.47 o 
   1  -4   9       70.61       78.87      3.46 o 
   2  -4   9      705.85      726.91     15.72 o 
   3  -4   9      182.43      188.85      7.79 o 
   4  -4   9      763.59      721.68     19.68 o 
   5  -4   9        4.02        7.04      2.89 o 
   6  -4   9      289.17      269.84     11.80 o 
   7  -4   9       21.82       16.25      8.88 o 
  -8  -3   9       97.93       87.98     10.36 o 
  -7  -3   9     1300.53     1354.59     41.90 o 
  -6  -3   9        9.68        9.35      4.06 o 
  -5  -3   9     1519.58     1458.54     42.63 o 
  -4  -3   9     1742.51     1602.65     44.84 o 
  -3  -3   9     3504.79     3284.35     78.60 o 
  -2  -3   9     2337.45     2216.14     49.44 o 
  -1  -3   9     1494.07     1557.89     39.61 o 
   0  -3   9     4057.93     4128.10     77.97 o 
   1  -3   9      119.81      121.24      5.34 o 
   2  -3   9     3490.94     3578.26     64.31 o 
   3  -3   9       30.24       33.96      4.13 o 
   4  -3   9      685.64      679.04     25.76 o 
   5  -3   9       97.11       82.17      8.07 o 
   6  -3   9      184.13      195.54     11.23 o 
   7  -3   9       66.57       71.08      9.58 o 
  -8  -2   9      167.65      166.45     12.26 o 
  -7  -2   9     1050.65     1004.19     33.68 o 
  -6  -2   9      300.04      296.91     21.44 o 
  -5  -2   9     1278.16     1282.61     37.08 o 
  -4  -2   9      127.05      132.64      7.62 o 
  -3  -2   9     6727.81     6523.39    194.46 o 
  -2  -2   9      662.79      642.79     35.40 o 
  -1  -2   9     6403.60     6333.34    112.16 o 
   0  -2   9     1478.66     1500.06     32.35 o 
   1  -2   9     1713.81     1691.72     32.62 o 
   2  -2   9     3940.75     3992.78     71.76 o 
   3  -2   9      697.63      713.60     18.21 o 
   4  -2   9      993.78      973.82     28.05 o 
   5  -2   9        0.23        0.18      2.52 o 
   6  -2   9      620.82      640.06     27.63 o 
   7  -2   9      112.00      113.82     11.31 o 
  -8  -1   9      323.62      369.69     19.20 o 
  -7  -1   9      207.74      217.72     13.70 o 
  -6  -1   9      284.34      293.29     15.33 o 
  -5  -1   9     1347.12     1334.00     44.10 o 
  -4  -1   9     1097.84     1105.19     50.13 o 
  -3  -1   9     3666.40     3404.73    132.11 o 
  -2  -1   9       67.18       74.42      4.36 o 
  -1  -1   9     3862.16     3746.79     62.26 o 
   0  -1   9        9.56       18.26      2.80 o 
   1  -1   9     5653.69     5438.80     96.82 o 
   2  -1   9      615.35      601.87     12.67 o 
   3  -1   9     2791.07     2753.20     57.74 o 
   4  -1   9     1799.53     1774.38     39.60 o 
   5  -1   9      246.34      242.56     13.84 o 
   6  -1   9      746.00      797.69     31.84 o 
   7  -1   9        0.38        3.41      6.83 o 
  -8   0   9      371.53      400.82     20.18 o 
  -7   0   9      105.93      105.79      8.55 o 
  -6   0   9      869.59      921.76     29.27 o 
  -5   0   9       67.99       74.09     10.10 o 
  -4   0   9     1043.76     1081.96     28.35 o 
  -3   0   9      495.94      472.61     33.42 o 
  -2   0   9     1260.00     1200.77     27.45 o 
  -1   0   9     3052.22     2980.44     44.68 o 
   0   0   9      955.29      952.14     18.33 o 
   1   0   9     2652.42     2654.52     41.32 o 
   2   0   9       88.75       90.15      3.93 o 
   3   0   9     1319.49     1344.52     24.42 o 
   4   0   9      700.77      706.14     39.57 o 
   5   0   9     1260.27     1289.71     44.89 o 
   6   0   9      315.49      316.15     25.95 o 
   7   0   9      674.60      671.90     44.38 o 
  -8   1   9      200.18      216.21     15.35 o 
  -7   1   9        1.00        4.77      3.91 o 
  -6   1   9      999.60     1032.96     37.27 o 
  -5   1   9      121.06      113.71      7.75 o 
  -4   1   9      909.26      865.74     33.66 o 
  -3   1   9      303.52      275.74     12.26 o 
  -2   1   9     1693.18     1601.11     35.57 o 
  -1   1   9     1051.03     1029.86     18.52 o 
   0   1   9     1309.45     1311.77     20.81 o 
   1   1   9      585.43      564.22     10.54 o 
   2   1   9      770.50      793.41     14.71 o 
   3   1   9     1601.73     1630.18     35.53 o 
   4   1   9       36.50       45.56     14.00 o 
   5   1   9     1307.00     1265.26     73.23 o 
   6   1   9        1.76       -0.21      4.18 o 
  -8   2   9      376.71      372.62     19.97 o 
  -7   2   9      196.63      213.09     10.32 o 
  -6   2   9      661.48      695.20     20.65 o 
  -5   2   9       17.29       18.77      3.49 o 
  -4   2   9      192.44      193.18      8.10 o 
  -3   2   9       62.22       64.19      4.89 o 
  -2   2   9     1788.33     1776.57     33.15 o 
  -1   2   9       21.95       18.35      1.90 o 
   0   2   9      784.45      771.34     16.20 o 
   1   2   9      367.21      369.98      8.62 o 
   2   2   9       95.24      104.27      5.21 o 
   3   2   9     1229.38     1235.97     30.63 o 
   4   2   9      567.77      545.60     19.82 o 
   5   2   9      779.55      787.68     63.16 o 
   6   2   9      242.58      275.42     17.09 o 
  -8   3   9       32.53       34.13      8.02 o 
  -7   3   9       77.19       73.86      7.49 o 
  -6   3   9      798.86      840.87     22.65 o 
  -5   3   9      162.14      162.73      7.58 o 
  -4   3   9      974.90      976.56     26.12 o 
  -3   3   9      238.71      236.91      8.71 o 
  -2   3   9      642.00      649.03     17.89 o 
  -1   3   9        3.19        2.80      1.72 o 
   0   3   9     1065.18     1083.97     23.65 o 
   1   3   9       50.78       49.77      4.09 o 
   2   3   9      530.23      555.05     16.02 o 
   3   3   9        3.85        8.32      3.00 o 
   4   3   9      595.20      569.36     20.66 o 
   5   3   9      128.89      120.86      9.50 o 
   6   3   9       30.54       29.25      7.27 o 
  -7   4   9      325.69      323.24     13.86 o 
  -6   4   9       47.61       54.86      5.23 o 
  -5   4   9      280.09      293.52     11.10 o 
  -4   4   9      918.87      917.41     22.10 o 
  -3   4   9      508.55      505.33     14.02 o 
  -2   4   9      309.71      318.25      9.44 o 
  -1   4   9       30.49       33.43      4.07 o 
   0   4   9     1077.22     1092.17     24.39 o 
   1   4   9       80.53       80.81      5.16 o 
   2   4   9     1210.73     1195.27     26.14 o 
   3   4   9      101.25       96.35      6.78 o 
   4   4   9      367.18      390.76     22.91 o 
   5   4   9        1.19       -0.74      3.40 o 
  -7   5   9      475.00      486.55     17.84 o 
  -6   5   9        1.19        2.30      2.88 o 
  -5   5   9     1405.16     1343.58     34.93 o 
  -4   5   9      101.27      106.17      6.28 o 
  -3   5   9      451.13      446.16     12.77 o 
  -2   5   9      405.49      415.57     12.74 o 
  -1   5   9      206.75      206.01      9.18 o 
   0   5   9      454.15      462.97     13.56 o 
   1   5   9      229.85      241.60      9.13 o 
   2   5   9      434.59      409.09     16.97 o 
   3   5   9        3.70        3.71      2.86 o 
   4   5   9       56.77       51.29      5.92 o 
   5   5   9       40.55       58.44      9.62 o 
  -6   6   9       63.48       63.90      6.29 o 
  -5   6   9      682.38      704.26     23.31 o 
  -4   6   9       63.18       55.30      5.66 o 
  -3   6   9      845.82      942.92     23.53 o 
  -2   6   9      180.44      171.90      8.05 o 
  -1   6   9     1103.07     1112.00     28.43 o 
   0   6   9      556.30      567.65     31.05 o 
   1   6   9      995.91     1043.35     28.39 o 
   2   6   9      258.69      252.49     11.51 o 
   3   6   9       29.85       28.51      5.62 o 
   4   6   9       28.80       33.95      6.32 o 
  -5   7   9      135.26      165.49      9.72 o 
  -4   7   9      199.58      211.78     10.65 o 
  -3   7   9      915.46      974.27     24.75 o 
  -2   7   9      114.12      107.48      7.52 o 
  -1   7   9      708.14      727.70     21.55 o 
   0   7   9       14.53       15.36      4.55 o 
   1   7   9      431.39      471.74     17.40 o 
   2   7   9      173.20      172.10     10.22 o 
   3   7   9      310.25      309.39     15.93 o 
  -4   8   9      155.19      149.84     13.36 o 
  -3   8   9      120.07      127.56     10.72 o 
  -2   8   9      521.48      504.86     21.28 o 
  -1   8   9      525.98      553.15     22.36 o 
   0   8   9      424.75      402.34     18.08 o 
   1   8   9      335.37      370.34     21.95 o 
  -3 -10  10      304.03      279.96     22.19 o 
  -2 -10  10       14.71       19.74      6.10 o 
  -1 -10  10      407.47      431.28     15.49 o 
   0 -10  10        0.06       -1.24      2.86 o 
   1 -10  10      540.44      538.14     25.64 o 
   2 -10  10       73.03       62.42      8.86 o 
  -4  -9  10      530.04      463.30     29.70 o 
  -3  -9  10      220.87      229.45     13.04 o 
  -2  -9  10      302.72      294.60     27.83 o 
  -1  -9  10      426.70      441.80     15.22 o 
   0  -9  10       79.81       73.74     14.48 o 
   1  -9  10      665.48      699.99     38.75 o 
   2  -9  10        4.97        3.93      4.10 o 
   3  -9  10      357.80      373.92     20.22 o 
   4  -9  10       11.06       18.31      6.31 o 
  -5  -8  10       27.25       34.84      6.45 o 
  -4  -8  10     1070.63     1138.31     34.75 o 
  -3  -8  10      339.77      312.47     15.55 o 
  -2  -8  10     1227.81     1215.49     35.70 o 
  -1  -8  10      293.36      310.23     11.72 o 
   0  -8  10     1042.06     1054.10     30.17 o 
   1  -8  10       79.89       87.79      9.24 o 
   2  -8  10       75.65       71.99      8.60 o 
   3  -8  10      424.45      403.47     43.19 o 
   4  -8  10        6.55        5.17      3.88 o 
   5  -8  10      534.70      507.07     25.67 o 
  -6  -7  10      240.06      261.35     14.76 o 
  -5  -7  10      170.47      169.01     11.38 o 
  -4  -7  10      844.48      789.98     36.28 o 
  -3  -7  10       41.24       35.40      4.67 o 
  -2  -7  10     1892.85     1868.95     50.08 o 
  -1  -7  10        0.02        0.52      1.99 o 
   0  -7  10     1268.01     1302.25     35.27 o 
   1  -7  10      699.98      743.60     22.31 o 
   2  -7  10      973.18      923.52     34.60 o 
   3  -7  10      706.50      744.62     28.65 o 
   4  -7  10      262.15      269.82     12.90 o 
   5  -7  10      115.47      114.15      9.14 o 
  -7  -6  10      619.06      635.07     25.53 o 
  -6  -6  10       42.68       34.41      6.29 o 
  -5  -6  10      641.24      633.57     23.52 o 
  -4  -6  10      835.72      801.62     26.44 o 
  -3  -6  10     1504.73     1400.91     34.53 o 
  -2  -6  10     2177.40     2185.57     48.84 o 
  -1  -6  10      713.67      735.71     22.48 o 
   0  -6  10      945.32      930.88     26.37 o 
   1  -6  10       26.06       27.84      3.80 o 
   2  -6  10     1361.91     1341.03     36.19 o 
   3  -6  10      571.62      547.51     18.68 o 
   4  -6  10     1503.32     1458.20     58.99 o 
   5  -6  10      192.43      196.87     11.51 o 
   6  -6  10      191.02      193.74     12.30 o 
  -7  -5  10      284.09      283.19     15.96 o 
  -6  -5  10        8.44       10.88      5.40 o 
  -5  -5  10      573.86      564.24     23.61 o 
  -4  -5  10       14.76       12.48      3.92 o 
  -3  -5  10     1514.70     1449.93     42.20 o 
  -2  -5  10      321.73      322.50     13.91 o 
  -1  -5  10     1128.36     1132.51     24.37 o 
   0  -5  10     2605.26     2487.96     60.24 o 
   1  -5  10      865.57      838.52     20.17 o 
   2  -5  10     2996.61     2911.38     70.85 o 
   3  -5  10      248.37      257.18      9.60 o 
   4  -5  10     1347.05     1314.00     31.81 o 
   5  -5  10       60.55       49.54      5.46 o 
   6  -5  10      437.37      454.58     16.52 o 
  -8  -4  10       39.81       46.64      9.44 o 
  -7  -4  10      283.41      246.99     14.56 o 
  -6  -4  10       48.78       40.29      7.89 o 
  -5  -4  10      828.66      750.01     30.88 o 
  -4  -4  10      359.08      287.81     21.16 o 
  -3  -4  10      871.55      877.22     24.16 o 
  -2  -4  10       47.57       54.30      4.91 o 
  -1  -4  10     1444.66     1358.38     34.97 o 
   0  -4  10      365.69      348.56      9.92 o 
   1  -4  10     1279.50     1288.49     28.46 o 
   2  -4  10      579.41      587.72     18.23 o 
   3  -4  10     1344.07     1242.02     33.17 o 
   4  -4  10     1561.99     1521.44     35.63 o 
   5  -4  10      132.14      148.99     10.57 o 
   6  -4  10      994.56     1039.45     32.63 o 
  -8  -3  10       37.40       30.30      6.49 o 
  -7  -3  10      367.83      365.42     18.06 o 
  -6  -3  10      203.88      170.53     19.35 o 
  -5  -3  10      621.56      588.25     22.75 o 
  -4  -3  10       40.43       40.36      6.26 o 
  -3  -3  10      479.53      423.06     14.93 o 
  -2  -3  10       23.65       30.37      4.11 o 
  -1  -3  10     2377.65     2273.56     37.38 o 
   0  -3  10       55.46       59.87      3.85 o 
   1  -3  10     2506.87     2561.49     73.82 o 
   2  -3  10      131.31      148.71      5.79 o 
   3  -3  10     1302.43     1283.17     36.74 o 
   4  -3  10      158.44      156.72      8.80 o 
   5  -3  10      517.39      530.95     19.38 o 
   6  -3  10      258.44      264.24     13.37 o 
  -8  -2  10      353.86      324.30     25.66 o 
  -7  -2  10      103.86       93.78      9.84 o 
  -6  -2  10     1098.42     1020.21     34.36 o 
  -5  -2  10      443.96      432.44     15.49 o 
  -4  -2  10      236.90      253.01     12.08 o 
  -3  -2  10      754.54      703.70     24.68 o 
  -2  -2  10        2.58        4.12      1.40 o 
  -1  -2  10     1388.56     1366.33     25.46 o 
   0  -2  10      151.86      161.63      5.82 o 
   1  -2  10      691.39      695.78     15.97 o 
   2  -2  10        0.05        2.64      2.16 o 
   3  -2  10      604.43      607.75     16.47 o 
   4  -2  10        7.42       12.42      3.47 o 
   5  -2  10      962.87      991.95     29.88 o 
   6  -2  10        0.53        4.04      4.22 o 
  -8  -1  10      745.23      722.19     28.16 o 
  -7  -1  10        6.95        4.42      3.55 o 
  -6  -1  10     1042.77     1000.03     28.51 o 
  -5  -1  10      553.59      539.25     19.32 o 
  -4  -1  10     2229.64     2129.37     75.32 o 
  -3  -1  10      942.78      943.62     42.82 o 
  -2  -1  10     1559.61     1559.75     31.34 o 
  -1  -1  10     1081.97     1066.94     19.18 o 
   0  -1  10      880.31      883.29     16.51 o 
   1  -1  10     1751.37     1666.23     33.08 o 
   2  -1  10       58.28       60.50      3.58 o 
   3  -1  10       52.17       57.88      5.32 o 
   4  -1  10       35.63       42.83      4.32 o 
   5  -1  10      199.21      179.36     12.05 o 
   6  -1  10        0.63       -5.46      5.46 o 
  -8   0  10      359.79      390.59     20.56 o 
  -7   0  10      386.27      385.73     16.23 o 
  -6   0  10      850.44      795.14     29.66 o 
  -5   0  10      153.32      141.69     11.91 o 
  -4   0  10     3193.45     2923.52    134.73 o 
  -3   0  10      200.00      203.39     15.07 o 
  -2   0  10     3643.81     3536.81     72.60 o 
  -1   0  10      478.21      455.49     10.32 o 
   0   0  10     1172.42     1191.26     22.58 o 
   1   0  10     1949.24     1914.78     33.72 o 
   2   0  10      661.00      684.50     14.26 o 
   3   0  10      401.07      401.94     11.87 o 
   4   0  10      200.21      195.24      9.69 o 
   5   0  10      288.02      263.91     23.22 o 
   6   0  10       16.86        5.80      7.51 o 
  -8   1  10       24.80       23.36      6.92 o 
  -7   1  10      450.60      509.18     21.44 o 
  -6   1  10      875.37      912.03     29.45 o 
  -5   1  10     1172.51     1223.05     32.80 o 
  -4   1  10     1561.92     1502.48     38.09 o 
  -3   1  10     1111.07     1062.65     28.21 o 
  -2   1  10     2469.10     2428.84     52.39 o 
  -1   1  10       60.39       66.40      2.94 o 
   0   1  10     3468.70     3422.96     49.87 o 
   1   1  10       19.33       20.63      2.17 o 
   2   1  10     1556.90     1551.02     26.13 o 
   3   1  10      740.53      753.79     23.15 o 
   4   1  10      150.08      144.83     11.22 o 
   5   1  10      257.73      253.80     15.43 o 
   6   1  10        4.13        8.19      7.85 o 
  -8   2  10        0.12       -0.27      4.98 o 
  -7   2  10      719.27      724.46     24.44 o 
  -6   2  10        0.97       -1.38      2.59 o 
  -5   2  10     1122.01     1094.55     38.85 o 
  -4   2  10      460.18      460.34     13.94 o 
  -3   2  10     2721.67     2648.28     59.18 o 
  -2   2  10     1997.65     1931.27     36.04 o 
  -1   2  10      636.61      640.80     16.64 o 
   0   2  10     1870.58     1802.26     35.38 o 
   1   2  10      477.78      497.54     13.15 o 
   2   2  10     1623.60     1575.13     32.10 o 
   3   2  10       72.34       86.23      5.03 o 
   4   2  10      917.01      913.47     29.29 o 
   5   2  10      146.68      151.57     10.65 o 
   6   2  10      589.80      584.91     23.16 o 
  -7   3  10      587.70      599.01     17.88 o 
  -6   3  10      114.23      123.08      7.89 o 
  -5   3  10      721.81      700.71     18.23 o 
  -4   3  10       13.45       18.97      3.41 o 
  -3   3  10     1459.33     1428.37     30.89 o 
  -2   3  10      229.63      233.09      7.87 o 
  -1   3  10     1825.50     1774.34     54.90 o 
   0   3  10      202.47      208.66      8.00 o 
   1   3  10      839.94      802.42     19.15 o 
   2   3  10     1961.29     1984.08     39.65 o 
   3   3  10      110.79      115.32      8.22 o 
   4   3  10      950.11      907.97     35.12 o 
   5   3  10        0.10        1.74      3.55 o 
  -7   4  10      124.47      137.70      9.52 o 
  -6   4  10      197.49      186.25      8.86 o 
  -5   4  10      298.92      304.14     12.67 o 
  -4   4  10       74.39       71.49      5.91 o 
  -3   4  10     1051.99     1053.03     24.47 o 
  -2   4  10      168.72      160.78      8.26 o 
  -1   4  10     1692.20     1631.71     37.84 o 
   0   4  10        4.87       10.47      2.69 o 
   1   4  10      371.83      364.49     11.52 o 
   2   4  10      699.71      717.09     18.97 o 
   3   4  10      750.92      771.52     22.36 o 
   4   4  10      526.67      543.70     18.17 o 
   5   4  10      495.18      477.30     25.32 o 
  -6   5  10      102.27      107.92      7.32 o 
  -5   5  10      303.79      315.77     12.98 o 
  -4   5  10      143.90      133.55      7.24 o 
  -3   5  10      179.39      175.26      8.74 o 
  -2   5  10      177.79      162.85      9.66 o 
  -1   5  10      860.39      870.71     30.16 o 
   0   5  10        0.77       -0.66      1.89 o 
   1   5  10      846.46      862.16     29.64 o 
   2   5  10       23.07       19.85      4.22 o 
   3   5  10      859.63      853.60     24.78 o 
   4   5  10       68.97       67.44      6.76 o 
  -6   6  10       85.07       83.99      8.02 o 
  -5   6  10       93.55      101.22      8.70 o 
  -4   6  10      172.53      172.52      9.48 o 
  -3   6  10        9.16       10.30      3.33 o 
  -2   6  10       37.35       40.85      5.19 o 
  -1   6  10      168.29      168.91      9.63 o 
   0   6  10        1.80        1.03      2.72 o 
   1   6  10      539.36      531.11     21.79 o 
   2   6  10      197.64      207.29     12.32 o 
   3   6  10      352.65      381.79     15.77 o 
  -5   7  10        0.29        1.02      6.49 o 
  -4   7  10       94.11       98.93      7.71 o 
  -3   7  10      141.80      160.83      8.75 o 
  -2   7  10      111.70      104.64     11.09 o 
  -1   7  10      124.37      128.13      9.86 o 
   0   7  10      269.12      240.11     16.89 o 
   1   7  10       31.91       38.18      6.05 o 
   2   7  10       71.46       82.51     10.65 o 
  -2   8  10      108.53       97.84      9.89 o 
  -1   8  10      250.68      291.80     16.06 o 
  -2 -10  11      426.18      485.23     38.45 o 
  -1 -10  11       21.48       23.12      7.56 o 
   0 -10  11      454.48      470.97     24.57 o 
   1 -10  11      160.39      177.51     14.15 o 
   2 -10  11      521.83      527.82     34.82 o 
  -4  -9  11      107.82      130.30     12.50 o 
  -3  -9  11       21.83       25.00      5.56 o 
  -2  -9  11      369.72      373.74     16.42 o 
  -1  -9  11       11.95       12.44      3.43 o 
   0  -9  11      449.64      461.42     17.42 o 
   1  -9  11       32.06       28.06      6.88 o 
   2  -9  11      369.71      383.33     32.95 o 
   3  -9  11       72.19       67.63      9.35 o 
  -5  -8  11      244.12      262.81     14.52 o 
  -4  -8  11      178.67      202.90     10.66 o 
  -3  -8  11      164.28      169.33     16.10 o 
  -2  -8  11      297.20      294.03     13.76 o 
  -1  -8  11      150.42      144.63      8.01 o 
   0  -8  11     1017.68     1057.71     30.70 o 
   1  -8  11      390.55      395.90     20.12 o 
   2  -8  11       91.29       92.90      9.86 o 
   3  -8  11        1.31        3.64      3.98 o 
   4  -8  11      248.05      264.16     16.96 o 
  -6  -7  11        0.33        3.99      4.10 o 
  -5  -7  11      427.90      393.73     20.94 o 
  -4  -7  11       53.15       53.22      5.98 o 
  -3  -7  11      475.67      434.90     15.24 o 
  -2  -7  11      192.57      227.75     11.75 o 
  -1  -7  11      196.72      179.96     12.53 o 
   0  -7  11      592.60      579.98     27.34 o 
   1  -7  11      167.87      173.24     12.01 o 
   2  -7  11      418.15      418.51     20.37 o 
   3  -7  11      260.15      271.96     12.44 o 
   4  -7  11      221.14      218.56     13.91 o 
   5  -7  11        2.38        3.50      3.81 o 
  -6  -6  11       77.90       71.57      8.51 o 
  -5  -6  11      800.68      803.76     30.52 o 
  -4  -6  11       23.12       18.70      4.76 o 
  -3  -6  11     1149.42     1104.28     29.46 o 
  -2  -6  11       75.88       89.23      6.19 o 
  -1  -6  11     1201.20     1180.41     28.98 o 
   0  -6  11       85.76       74.80      7.56 o 
   1  -6  11      205.55      201.57     12.99 o 
   2  -6  11      228.24      225.08     10.60 o 
   3  -6  11       17.61       18.36      4.16 o 
   4  -6  11      451.31      421.12     23.94 o 
   5  -6  11      117.78      134.96      9.85 o 
  -7  -5  11      120.46       95.21      9.91 o 
  -6  -5  11      338.44      317.02     40.60 o 
  -5  -5  11      804.45      754.14     26.94 o 
  -4  -5  11      427.56      357.59     28.78 o 
  -3  -5  11     1831.25     1815.12     43.23 o 
  -2  -5  11        4.63        3.41      2.54 o 
  -1  -5  11     1114.19     1162.37     25.29 o 
   0  -5  11      202.20      193.87      9.17 o 
   1  -5  11     1503.93     1501.51     38.78 o 
   2  -5  11      176.98      176.61     11.32 o 
   3  -5  11      366.22      368.97     14.61 o 
   4  -5  11        1.80        0.97      2.63 o 
   5  -5  11      178.90      190.86     11.03 o 
   6  -5  11       71.62       70.31      8.06 o 
  -7  -4  11        7.43       13.51      5.92 o 
  -6  -4  11      977.73      920.38     42.07 o 
  -5  -4  11      802.54      680.02     25.35 o 
  -4  -4  11     2089.53     1807.93     50.51 o 
  -3  -4  11     1764.86     1624.90     40.29 o 
  -2  -4  11     1407.94     1399.96     34.39 o 
  -1  -4  11      458.99      475.20     12.83 o 
   0  -4  11        1.23        3.88      1.79 o 
   1  -4  11     1803.50     1854.86     54.25 o 
   2  -4  11      357.83      317.21     12.11 o 
   3  -4  11     1586.27     1561.05     41.30 o 
   4  -4  11       57.13       64.50      6.23 o 
   5  -4  11      224.54      223.44     11.81 o 
   6  -4  11      125.17      124.52      9.78 o 
  -8  -3  11      281.62      296.75     20.39 o 
  -7  -3  11      101.97      117.45     10.89 o 
  -6  -3  11     1088.20     1051.22     67.68 o 
  -5  -3  11       19.80       22.28      5.31 o 
  -4  -3  11     2127.67     1972.13     68.77 o 
  -3  -3  11       28.82       29.80      4.77 o 
  -2  -3  11     2957.75     2938.08     57.02 o 
  -1  -3  11     2438.77     2369.58     47.76 o 
   0  -3  11     1554.69     1564.56     34.46 o 
   1  -3  11     3442.35     3548.28     93.58 o 
   2  -3  11      735.43      734.91     21.83 o 
   3  -3  11     1019.58      987.89     30.94 o 
   4  -3  11        0.16       -1.32      2.69 o 
   5  -3  11      396.33      418.13     18.81 o 
   6  -3  11       39.21       32.80      8.70 o 
  -8  -2  11       92.89       96.56     15.76 o 
  -7  -2  11      266.51      267.85     19.37 o 
  -6  -2  11      920.04      868.50     31.47 o 
  -5  -2  11      728.25      657.72     25.82 o 
  -4  -2  11     1253.90     1194.75     37.97 o 
  -3  -2  11      488.33      473.72     23.81 o 
  -2  -2  11     3332.41     3035.30     58.91 o 
  -1  -2  11      196.40      193.08      7.28 o 
   0  -2  11     2398.59     2387.47     41.51 o 
   1  -2  11      656.31      631.07     15.25 o 
   2  -2  11     2917.63     2874.81     53.88 o 
   3  -2  11     1948.71     1887.96     48.36 o 
   4  -2  11      641.93      620.64     20.76 o 
   5  -2  11     1185.51     1212.70     35.34 o 
   6  -2  11       38.03       47.97      8.11 o 
  -8  -1  11       91.97       99.57     10.88 o 
  -7  -1  11      344.90      333.69     18.34 o 
  -6  -1  11      103.89       99.75     13.17 o 
  -5  -1  11      420.80      484.14     20.50 o 
  -4  -1  11      183.88      182.06     13.00 o 
  -3  -1  11      228.49      209.23     13.50 o 
  -2  -1  11     2691.86     2657.95     50.79 o 
  -1  -1  11      469.47      442.68     10.84 o 
   0  -1  11     3997.67     3875.59     69.16 o 
   1  -1  11      572.27      565.73     13.02 o 
   2  -1  11     2127.71     2161.65     38.09 o 
   3  -1  11      215.75      223.67      9.00 o 
   4  -1  11     1314.73     1323.06     60.86 o 
   5  -1  11      378.41      319.22     25.61 o 
   6  -1  11      364.04      393.65     31.07 o 
  -8   0  11       48.31       59.55      7.93 o 
  -7   0  11      621.68      631.87     22.40 o 
  -6   0  11        0.71       -2.34      3.36 o 
  -5   0  11      422.71      432.83     23.44 o 
  -4   0  11      335.84      320.52     17.77 o 
  -3   0  11      301.62      291.14     10.05 o 
  -2   0  11      586.04      575.63     14.23 o 
  -1   0  11     1129.19     1066.96     21.28 o 
   0   0  11      733.85      720.98     15.44 o 
   1   0  11      479.06      469.45     10.36 o 
   2   0  11     1345.49     1345.95     25.42 o 
   3   0  11      176.76      179.26      8.14 o 
   4   0  11     1763.32     1904.32    159.44 o 
   5   0  11       14.27       13.66      7.85 o 
   6   0  11      601.30      641.52     42.34 o 
  -8   1  11        0.73        3.03      5.56 o 
  -7   1  11      281.18      281.42     14.88 o 
  -6   1  11       25.08       26.48      8.32 o 
  -5   1  11      843.84      838.07     32.35 o 
  -4   1  11      448.04      436.65     17.60 o 
  -3   1  11      781.03      797.29     23.00 o 
  -2   1  11      274.12      260.30     11.00 o 
  -1   1  11     1445.20     1447.58     27.17 o 
   0   1  11      386.47      388.79      8.67 o 
   1   1  11      339.89      359.59      8.26 o 
   2   1  11      189.38      188.17      7.86 o 
   3   1  11      280.44      296.47     11.39 o 
   4   1  11      342.03      355.49     18.83 o 
   5   1  11      120.86      149.25     20.83 o 
   6   1  11      403.97      382.04     31.41 o 
  -7   2  11      272.16      297.82     12.90 o 
  -6   2  11       74.64       86.50      8.23 o 
  -5   2  11     1227.92     1229.19     27.30 o 
  -4   2  11        9.61        9.22      3.31 o 
  -3   2  11      815.62      815.97     20.58 o 
  -2   2  11       14.98       12.65      2.49 o 
  -1   2  11      608.37      556.92     13.87 o 
   0   2  11      303.96      303.54      9.17 o 
   1   2  11      586.21      587.94     15.28 o 
   2   2  11      117.30      113.55      6.92 o 
   3   2  11      248.29      265.66     11.93 o 
   4   2  11       73.54       81.65      9.27 o 
   5   2  11       66.84       70.48      8.12 o 
  -7   3  11      379.75      380.41     14.00 o 
  -6   3  11      315.08      300.27     11.42 o 
  -5   3  11      591.71      604.84     17.93 o 
  -4   3  11      703.34      676.87     18.79 o 
  -3   3  11      814.94      833.98     23.02 o 
  -2   3  11       43.90       50.15      3.98 o 
  -1   3  11     1509.47     1523.62     35.78 o 
   0   3  11        1.25       -0.55      1.82 o 
   1   3  11      621.75      641.78     16.73 o 
   2   3  11       52.48       56.04      4.59 o 
   3   3  11       58.30       55.36      5.77 o 
   4   3  11       46.92       41.64      6.60 o 
   5   3  11      100.51      109.80     10.33 o 
  -7   4  11        2.95        4.32      4.35 o 
  -6   4  11      414.86      428.57     15.96 o 
  -5   4  11       64.72       56.91      6.46 o 
  -4   4  11     1084.55     1086.06     29.12 o 
  -3   4  11      562.04      580.47     16.11 o 
  -2   4  11      138.60      146.84      7.10 o 
  -1   4  11      525.23      513.32     18.53 o 
   0   4  11       79.85       86.73      5.86 o 
   1   4  11      519.57      511.92     14.83 o 
   2   4  11        2.78        5.09      2.51 o 
   3   4  11      366.12      403.26     15.54 o 
   4   4  11      124.14      138.76     12.04 o 
  -6   5  11      359.05      360.65     13.20 o 
  -5   5  11       77.93       74.20      6.38 o 
  -4   5  11      664.98      714.90     21.43 o 
  -3   5  11       23.97       27.01      4.22 o 
  -2   5  11     1034.92     1027.79     27.50 o 
  -1   5  11       16.97       11.32      3.49 o 
   0   5  11      335.22      352.82     12.21 o 
   1   5  11      520.88      524.53     23.77 o 
   2   5  11       74.14       80.97      7.26 o 
   3   5  11      350.07      360.79     14.72 o 
  -5   6  11      156.70      154.33     13.14 o 
  -4   6  11      514.77      561.71     18.80 o 
  -3   6  11      154.76      157.07     10.24 o 
  -2   6  11      661.73      648.72     26.32 o 
  -1   6  11        0.44        2.78      3.31 o 
   0   6  11      296.07      326.23     13.25 o 
   1   6  11      197.78      208.00     14.86 o 
   2   6  11      424.62      439.05     26.86 o 
  -4   7  11       38.61       27.02      7.71 o 
  -3   7  11      355.63      361.36     17.96 o 
  -2   7  11       93.54      116.57     15.18 o 
  -1   7  11       79.16       79.37      8.81 o 
   0   7  11      490.44      521.71     35.82 o 
   1   7  11       22.67       10.47      5.35 o 
  -1 -10  12       32.22       23.27      4.69 o 
   0 -10  12      457.21      533.29     36.87 o 
  -4  -9  12        8.69        6.58      5.32 o 
  -3  -9  12      678.26      689.26     38.86 o 
  -2  -9  12      333.74      347.79     13.98 o 
  -1  -9  12      374.12      384.17     14.41 o 
   0  -9  12      367.94      398.64     21.87 o 
   1  -9  12      209.58      225.09     15.46 o 
   2  -9  12      509.03      546.35     26.35 o 
   3  -9  12       31.30       16.39      8.19 o 
  -5  -8  12      387.27      409.97     18.95 o 
  -4  -8  12       14.14       13.23      4.70 o 
  -3  -8  12     1024.43     1044.07     34.53 o 
  -2  -8  12        0.06        3.07      2.90 o 
  -1  -8  12     1092.49     1106.38     31.74 o 
   0  -8  12      101.87      114.23      8.65 o 
   1  -8  12     1006.54     1029.25     39.23 o 
   2  -8  12      356.15      351.98     19.30 o 
   3  -8  12      252.67      260.01     16.56 o 
   4  -8  12      279.27      292.37     18.36 o 
  -6  -7  12      431.34      435.99     20.44 o 
  -5  -7  12      204.51      211.82     13.30 o 
  -4  -7  12      267.66      273.84     12.52 o 
  -3  -7  12      761.99      706.77     25.16 o 
  -2  -7  12      270.68      289.90     13.66 o 
  -1  -7  12     1339.04     1326.84     35.09 o 
   0  -7  12       18.39       16.22      3.72 o 
   1  -7  12     1027.66      986.78     37.09 o 
   2  -7  12       56.53       52.51      7.82 o 
   3  -7  12     1065.85     1086.20     44.21 o 
   4  -7  12      100.83      103.24     10.65 o 
  -6  -6  12      442.04      418.95     19.80 o 
  -5  -6  12      165.51      179.85     12.21 o 
  -4  -6  12      570.23      581.07     27.36 o 
  -3  -6  12      270.99      237.30     18.28 o 
  -2  -6  12      974.15      977.59     36.33 o 
  -1  -6  12     1571.66     1493.15     35.60 o 
   0  -6  12     1070.31     1035.20     29.69 o 
   1  -6  12      650.66      655.62     26.88 o 
   2  -6  12       66.01       60.95      7.87 o 
   3  -6  12      833.33      887.65     27.57 o 
   4  -6  12       59.78       52.15      6.59 o 
   5  -6  12      739.90      767.63     32.62 o 
  -7  -5  12       56.19       72.97      9.50 o 
  -6  -5  12      408.63      388.92     25.58 o 
  -5  -5  12        4.07       -1.39      3.63 o 
  -4  -5  12      514.43      457.45     54.63 o 
  -3  -5  12       20.40       33.07      4.97 o 
  -2  -5  12      992.67     1011.85     23.70 o 
  -1  -5  12      292.14      288.15      9.82 o 
   0  -5  12      817.43      825.13     24.54 o 
   1  -5  12      713.57      723.92     21.97 o 
   2  -5  12      939.80      936.26     90.99 o 
   3  -5  12      542.61      557.15     24.40 o 
   4  -5  12      115.01      122.68     12.29 o 
   5  -5  12      884.34      871.86     35.02 o 
  -7  -4  12       32.52       28.81      6.41 o 
  -6  -4  12      500.55      474.46     31.17 o 
  -5  -4  12       50.35       39.26      6.93 o 
  -4  -4  12      743.31      649.14     29.34 o 
  -3  -4  12        0.87        0.40      3.45 o 
  -2  -4  12     1876.68     1757.40     36.94 o 
  -1  -4  12      420.51      380.73     11.10 o 
   0  -4  12      681.37      678.18     18.71 o 
   1  -4  12       23.74       30.94      4.13 o 
   2  -4  12      300.03      287.30     16.22 o 
   3  -4  12      578.22      584.74     19.62 o 
   4  -4  12      794.72      804.97     25.58 o 
   5  -4  12      219.87      215.75     12.08 o 
  -7  -3  12      155.18      142.18     14.37 o 
  -6  -3  12      265.69      237.49     18.86 o 
  -5  -3  12      463.52      406.29     19.31 o 
  -4  -3  12      924.52      877.45     30.52 o 
  -3  -3  12        4.19        2.12      2.80 o 
  -2  -3  12      473.45      481.04     14.25 o 
  -1  -3  12      116.51      120.46      5.33 o 
   0  -3  12     1466.26     1497.85     33.69 o 
   1  -3  12       54.00       68.49      4.85 o 
   2  -3  12      583.77      595.69     19.19 o 
   3  -3  12        0.37       -0.69      2.68 o 
   4  -3  12      559.55      549.55     26.45 o 
   5  -3  12       55.14       57.28      7.46 o 
   6  -3  12      349.96      346.88     28.68 o 
  -7  -2  12      659.61      723.87     28.96 o 
  -6  -2  12      272.86      284.50     17.17 o 
  -5  -2  12     1391.32     1200.52     39.90 o 
  -4  -2  12      865.39      766.50     28.71 o 
  -3  -2  12     1317.92     1271.45     40.47 o 
  -2  -2  12       10.63       10.75      2.91 o 
  -1  -2  12        5.78        3.15      1.92 o 
   0  -2  12      676.00      678.88     14.90 o 
   1  -2  12       65.79       51.92      4.65 o 
   2  -2  12     1310.83     1233.86     26.41 o 
   3  -2  12        0.24        5.60      4.38 o 
   4  -2  12       50.50       48.10      8.20 o 
   5  -2  12        8.17        6.65      4.01 o 
   6  -2  12      278.82      303.17     27.31 o 
  -8  -1  12      135.88      163.48     20.48 o 
  -7  -1  12      681.38      690.96     34.70 o 
  -6  -1  12       76.22       72.17      9.98 o 
  -5  -1  12     1402.93     1383.82     45.16 o 
  -4  -1  12        1.94       -0.83      3.96 o 
  -3  -1  12     1607.57     1602.67     45.43 o 
  -2  -1  12     1748.87     1663.78     34.10 o 
  -1  -1  12     1331.36     1326.53     25.62 o 
   0  -1  12     1808.51     1723.01     33.47 o 
   1  -1  12      651.81      638.44     14.63 o 
   2  -1  12      509.87      503.10     12.22 o 
   3  -1  12       33.19       40.75      4.44 o 
   4  -1  12      117.10      124.27     11.27 o 
   5  -1  12        2.31        0.68      7.17 o 
  -7   0  12      420.15      420.35     18.11 o 
  -6   0  12      669.50      703.00     25.28 o 
  -5   0  12      859.63      813.26     32.08 o 
  -4   0  12      900.11      895.60     39.45 o 
  -3   0  12     1127.93     1155.80     70.84 o 
  -2   0  12        5.57       10.37      2.72 o 
  -1   0  12     1629.06     1565.02     37.59 o 
   0   0  12      520.79      508.08     10.83 o 
   1   0  12     1795.86     1758.18     29.86 o 
   2   0  12      925.21      896.34     18.63 o 
   3   0  12      375.06      366.49     28.77 o 
   4   0  12      760.78      849.08     48.14 o 
   5   0  12       16.50       15.02      8.19 o 
  -7   1  12        1.08        2.49      3.64 o 
  -6   1  12      472.40      511.20     24.93 o 
  -5   1  12       41.04       42.00      8.70 o 
  -4   1  12      761.77      755.49     23.28 o 
  -3   1  12     1661.04     1700.20     42.15 o 
  -2   1  12     1218.72     1192.38     32.01 o 
  -1   1  12     3156.36     2994.54     60.67 o 
   0   1  12      608.28      577.33     11.71 o 
   1   1  12     1299.35     1313.92     23.48 o 
   2   1  12        3.79        3.13      2.03 o 
   3   1  12     1030.45     1010.51     31.59 o 
   4   1  12      216.08      200.12     12.28 o 
   5   1  12      213.88      204.23     16.26 o 
  -7   2  12      124.61      157.22      9.97 o 
  -6   2  12      296.10      299.14     13.45 o 
  -5   2  12        0.93        1.87      2.65 o 
  -4   2  12      546.88      549.67     16.26 o 
  -3   2  12      187.47      186.90      8.25 o 
  -2   2  12     1510.27     1498.08     50.12 o 
  -1   2  12      351.89      343.97     10.48 o 
   0   2  12      618.80      608.12     16.21 o 
   1   2  12     1170.69     1192.39     29.17 o 
   2   2  12      499.28      495.77     14.05 o 
   3   2  12     1845.98     1908.46     44.87 o 
   4   2  12       23.79       18.15      5.25 o 
   5   2  12      473.11      538.99     40.61 o 
  -7   3  12       44.28       57.46      8.25 o 
  -6   3  12      287.17      300.58     13.71 o 
  -5   3  12        1.85        5.42      3.02 o 
  -4   3  12      675.31      689.34     23.93 o 
  -3   3  12        0.45        2.54      2.20 o 
  -2   3  12     1469.20     1467.44     29.70 o 
  -1   3  12       78.18       75.25      5.98 o 
   0   3  12      784.20      806.12     20.24 o 
   1   3  12       36.47       39.09      4.32 o 
   2   3  12      488.28      557.33     15.55 o 
   3   3  12      305.76      324.18     13.33 o 
   4   3  12      265.62      269.93     28.78 o 
  -6   4  12      327.15      336.39     12.70 o 
  -5   4  12       38.04       39.81      5.07 o 
  -4   4  12      370.34      386.86     14.38 o 
  -3   4  12       83.41       88.16      6.37 o 
  -2   4  12      319.31      320.25     12.41 o 
  -1   4  12       16.53       15.35      3.79 o 
   0   4  12     1160.73     1176.51     27.46 o 
   1   4  12        0.22       -0.52      2.20 o 
   2   4  12      469.87      478.43     14.67 o 
   3   4  12        0.66        1.39      3.21 o 
   4   4  12      418.85      437.99     26.46 o 
  -5   5  12      240.69      246.87     12.27 o 
  -4   5  12      172.92      186.03     11.12 o 
  -3   5  12      102.94       84.82      6.63 o 
  -2   5  12      260.64      273.66     12.01 o 
  -1   5  12       43.91       44.80      5.38 o 
   0   5  12      262.31      298.54     11.49 o 
   1   5  12        5.14        6.07      2.93 o 
   2   5  12       64.06       62.74      7.02 o 
   3   5  12        7.30        8.35      4.43 o 
  -4   6  12       58.36       77.89     11.27 o 
  -3   6  12       90.58      108.36      9.52 o 
  -2   6  12      159.38      174.94     16.46 o 
  -1   6  12      160.58      169.05      9.72 o 
   0   6  12       77.59       77.68      7.54 o 
   1   6  12       65.35       70.30      6.33 o 
  -2   7  12       85.94      103.78     11.62 o 
  -1   7  12       88.47      107.30     17.58 o 
  -3  -9  13       92.41       77.99      8.86 o 
  -2  -9  13        0.67        2.10      3.23 o 
  -1  -9  13      275.53      298.72     21.29 o 
   0  -9  13        5.79        4.64      5.09 o 
   1  -9  13      317.18      356.72     20.56 o 
   2  -9  13        0.02        2.25      4.57 o 
  -4  -8  13      326.86      312.50     20.33 o 
  -3  -8  13      170.86      158.53     15.16 o 
  -2  -8  13       78.65       77.40      7.29 o 
  -1  -8  13      553.62      574.20     19.07 o 
   0  -8  13       31.53       31.84      5.14 o 
   1  -8  13      351.99      340.17     19.20 o 
   2  -8  13        6.32       12.19      5.54 o 
   3  -8  13      117.81      118.06     11.80 o 
  -5  -7  13        0.04        0.00      3.60 o 
  -4  -7  13      500.72      541.47     19.15 o 
  -3  -7  13      240.77      221.58     12.96 o 
  -2  -7  13      418.71      462.34     16.04 o 
  -1  -7  13      287.36      291.38     11.89 o 
   0  -7  13      283.64      284.36     12.74 o 
   1  -7  13      376.98      352.46     19.06 o 
   2  -7  13      164.82      147.56     16.05 o 
   3  -7  13      237.34      281.31     16.92 o 
   4  -7  13        0.28       -1.87      4.78 o 
  -6  -6  13      341.70      369.50     18.89 o 
  -5  -6  13      142.69      138.65     15.28 o 
  -4  -6  13      927.99      913.73     35.38 o 
  -3  -6  13       42.75       42.05      5.54 o 
  -2  -6  13     1252.83     1237.75     31.62 o 
  -1  -6  13       44.51       54.18      5.46 o 
   0  -6  13      901.85      950.41     28.23 o 
   1  -6  13      149.45      146.56     11.56 o 
   2  -6  13      385.33      364.47     19.00 o 
   3  -6  13      201.46      214.31     24.92 o 
   4  -6  13       52.03       65.96     11.61 o 
  -6  -5  13       92.05       88.51      9.98 o 
  -5  -5  13      530.32      465.48     20.75 o 
  -4  -5  13      857.09      733.74     26.53 o 
  -3  -5  13      562.23      556.90     18.85 o 
  -2  -5  13     1207.62     1193.10     27.41 o 
  -1  -5  13       55.08       60.41      8.33 o 
   0  -5  13     1158.67     1211.04     33.67 o 
   1  -5  13        0.47       -2.77      2.77 o 
   2  -5  13     1182.78     1202.49     42.42 o 
   3  -5  13      101.92       91.93      9.52 o 
   4  -5  13      280.99      305.29     55.14 o 
   5  -5  13       74.63       73.71      9.86 o 
  -7  -4  13      532.41      526.16     24.18 o 
  -6  -4  13        0.61        4.68      4.67 o 
  -5  -4  13     1036.81     1001.18     34.55 o 
  -4  -4  13      112.97       87.74      9.98 o 
  -3  -4  13     1764.26     1584.78     40.43 o 
  -2  -4  13      589.86      555.00     15.99 o 
  -1  -4  13     1623.94     1630.02     33.21 o 
   0  -4  13      833.88      837.64     25.22 o 
   1  -4  13      162.15      150.41      8.51 o 
   2  -4  13      937.55      984.65     35.77 o 
   3  -4  13        1.99       -2.60      3.11 o 
   4  -4  13      579.59      588.79     54.46 o 
   5  -4  13        6.63        2.56      4.31 o 
  -7  -3  13      324.74      320.32     18.58 o 
  -6  -3  13      201.08      183.36     16.58 o 
  -5  -3  13      722.96      663.49     45.09 o 
  -4  -3  13       54.05       47.00      7.76 o 
  -3  -3  13     1825.49     1716.75     43.62 o 
  -2  -3  13        0.56        5.86      2.76 o 
  -1  -3  13     2475.34     2370.39     47.83 o 
   0  -3  13      545.78      542.81     21.34 o 
   1  -3  13     1440.42     1480.48     70.71 o 
   2  -3  13      571.07      571.02     19.14 o 
   3  -3  13      598.19      640.80     21.34 o 
   4  -3  13      867.17      908.28     38.44 o 
   5  -3  13        7.41        8.86      4.26 o 
  -7  -2  13      162.01      150.69     15.74 o 
  -6  -2  13      268.78      263.06     29.33 o 
  -5  -2  13      335.94      287.57     17.47 o 
  -4  -2  13      333.22      384.61     19.53 o 
  -3  -2  13     1556.12     1348.28     34.70 o 
  -2  -2  13     1073.79      988.37     24.32 o 
  -1  -2  13     1455.53     1418.78     34.17 o 
   0  -2  13       34.91       33.17      3.24 o 
   1  -2  13      745.12      791.69     20.55 o 
   2  -2  13      317.06      293.28     12.96 o 
   3  -2  13     1885.39     1922.81     51.66 o 
   4  -2  13      285.97      277.78     13.14 o 
   5  -2  13      237.33      229.50     15.69 o 
  -7  -1  13       35.41       48.38      9.15 o 
  -6  -1  13      402.20      362.50     20.41 o 
  -5  -1  13      176.85      186.69     15.17 o 
  -4  -1  13      357.24      354.86     39.06 o 
  -3  -1  13      182.77      170.08      9.39 o 
  -2  -1  13      130.65      133.04      9.55 o 
  -1  -1  13      944.27      877.92     18.86 o 
   0  -1  13      912.42      914.44     19.28 o 
   1  -1  13      894.85      889.65     17.86 o 
   2  -1  13      246.41      256.79      8.61 o 
   3  -1  13     1111.46     1066.28     31.23 o 
   4  -1  13       17.87       13.54     11.10 o 
   5  -1  13      823.78      893.14     51.55 o 
  -7   0  13       82.46       87.58     11.56 o 
  -6   0  13      585.84      605.74     22.67 o 
  -5   0  13      135.62      147.72     15.56 o 
  -4   0  13     1155.94     1072.74     38.85 o 
  -3   0  13       10.18       12.38      4.26 o 
  -2   0  13      146.81      172.88      7.71 o 
  -1   0  13      122.24      121.23      5.56 o 
   0   0  13       86.61      111.11      4.75 o 
   1   0  13     1240.31     1189.30     21.62 o 
   2   0  13      326.21      337.32      9.21 o 
   3   0  13      133.23      137.95      8.36 o 
   4   0  13       94.34      121.54     16.39 o 
   5   0  13      593.83      600.55     39.95 o 
  -7   1  13       61.56       55.16      6.80 o 
  -6   1  13      722.44      752.91     33.70 o 
  -5   1  13       29.88       31.41      6.42 o 
  -4   1  13      429.79      445.13     21.54 o 
  -3   1  13      981.66      936.66     24.87 o 
  -2   1  13      593.94      615.21     21.17 o 
  -1   1  13      296.98      284.52      9.79 o 
   0   1  13      705.44      687.92     16.33 o 
   1   1  13      101.22      109.51      5.96 o 
   2   1  13       86.78      104.52      6.14 o 
   3   1  13      112.99      110.18     11.53 o 
   4   1  13      159.32      168.58     11.79 o 
  -7   2  13      330.76      343.57     14.76 o 
  -6   2  13      642.39      659.63     21.60 o 
  -5   2  13      471.65      439.71     16.53 o 
  -4   2  13      314.25      348.02     12.45 o 
  -3   2  13       11.19       10.02      2.76 o 
  -2   2  13      744.18      771.65     51.19 o 
  -1   2  13      292.25      290.23     11.40 o 
   0   2  13     1491.00     1444.64     31.55 o 
   1   2  13      170.73      168.72     10.35 o 
   2   2  13      115.64      123.97     10.25 o 
   3   2  13      235.50      238.13     15.01 o 
   4   2  13       76.65       75.99      9.53 o 
  -6   3  13       14.58       15.61      4.53 o 
  -5   3  13      139.18      136.30      8.25 o 
  -4   3  13      820.60      819.92     24.80 o 
  -3   3  13      687.07      677.36     22.96 o 
  -2   3  13     1595.01     1609.11     38.71 o 
  -1   3  13      108.58      108.78      8.73 o 
   0   3  13      590.89      621.06     17.33 o 
   1   3  13        0.09       -0.38      2.42 o 
   2   3  13      497.55      560.10     16.09 o 
   3   3  13       53.44       49.09      8.97 o 
   4   3  13      155.96      170.39     12.45 o 
  -6   4  13       44.22       25.04      8.39 o 
  -5   4  13      234.56      258.58     14.52 o 
  -4   4  13        5.34        1.92      2.72 o 
  -3   4  13      781.12      778.53     25.59 o 
  -2   4  13      164.31      183.08      9.59 o 
  -1   4  13      281.03      297.89     12.51 o 
   0   4  13      368.88      397.02     13.53 o 
   1   4  13      166.59      167.47      8.51 o 
   2   4  13      873.41      918.11     26.22 o 
   3   4  13       13.79        8.85      4.17 o 
  -5   5  13      446.02      379.36     31.07 o 
  -4   5  13       62.28       68.97     11.95 o 
  -3   5  13      813.01      881.16     27.00 o 
  -2   5  13       84.04       76.84      6.99 o 
  -1   5  13      476.89      484.53     17.22 o 
   0   5  13        6.45        8.67      3.39 o 
   1   5  13      345.81      390.22     15.33 o 
   2   5  13      169.92      180.83     10.13 o 
  -3   6  13       33.39       44.34      8.44 o 
  -2   6  13       65.32       79.74      9.05 o 
  -1   6  13      381.25      395.31     18.77 o 
   0   6  13        6.02        5.45      5.05 o 
  -2  -9  14      661.43      695.79     26.71 o 
  -1  -9  14       29.70       28.88      5.05 o 
   0  -9  14      350.36      394.10     22.50 o 
   1  -9  14      308.78      348.68     20.65 o 
  -4  -8  14      269.67      269.25     19.52 o 
  -3  -8  14      165.52      147.05      9.74 o 
  -2  -8  14      407.88      379.58     14.97 o 
  -1  -8  14       42.95       29.55      5.52 o 
   0  -8  14      652.86      713.65     44.04 o 
   1  -8  14        0.94        0.30      4.22 o 
   2  -8  14      531.00      543.31     26.68 o 
  -5  -7  14      160.62      136.44     11.45 o 
  -4  -7  14      106.62      104.55     10.09 o 
  -3  -7  14      156.01      145.62     11.08 o 
  -2  -7  14      326.03      309.33     12.89 o 
  -1  -7  14      321.00      325.10     12.91 o 
   0  -7  14      871.44      881.59     27.35 o 
   1  -7  14       80.39       77.84      9.51 o 
   2  -7  14      615.15      652.14     51.38 o 
   3  -7  14        8.11       10.47      5.29 o 
  -5  -6  14      427.79      416.69     19.73 o 
  -4  -6  14       56.73       59.48      7.60 o 
  -3  -6  14      285.59      276.99     12.65 o 
  -2  -6  14      270.17      239.82     14.98 o 
  -1  -6  14      453.33      423.84     14.94 o 
   0  -6  14      365.24      380.25     16.11 o 
   1  -6  14      234.01      240.57     15.16 o 
   2  -6  14      287.27      299.76     17.29 o 
   3  -6  14      180.81      182.37     13.95 o 
   4  -6  14      489.12      506.73     30.90 o 
  -6  -5  14        8.26       -4.11      6.44 o 
  -5  -5  14      301.25      292.00     16.58 o 
  -4  -5  14       37.34       33.61      6.56 o 
  -3  -5  14      645.79      653.98     18.68 o 
  -2  -5  14       67.27       63.89      5.50 o 
  -1  -5  14      992.80      953.05     25.65 o 
   0  -5  14       90.62       89.15      7.16 o 
   1  -5  14      599.21      578.00     76.65 o 
   2  -5  14      184.23      177.13     12.73 o 
   3  -5  14      169.52      183.04     21.85 o 
   4  -5  14      280.95      297.37     17.84 o 
  -6  -4  14      100.55       76.71     10.10 o 
  -5  -4  14      533.73      572.59     36.14 o 
  -4  -4  14      144.37      134.41     12.05 o 
  -3  -4  14     1131.94     1086.30     32.00 o 
  -2  -4  14       52.13       57.08      7.18 o 
  -1  -4  14      968.17      997.98     25.81 o 
   0  -4  14        4.37        2.43      2.62 o 
   1  -4  14      615.17      621.75     20.69 o 
   2  -4  14       43.11       49.22      7.22 o 
   3  -4  14      354.03      366.70     19.06 o 
   4  -4  14       54.23       56.06      8.57 o 
  -7  -3  14       43.73       34.28     10.08 o 
  -6  -3  14      333.91      342.67     19.47 o 
  -5  -3  14      547.05      549.42     24.66 o 
  -4  -3  14      605.92      555.17     24.02 o 
  -3  -3  14      761.84      770.30     21.17 o 
  -2  -3  14       35.36       54.27      6.86 o 
  -1  -3  14      625.22      618.31     17.17 o 
   0  -3  14       51.44       41.58      5.62 o 
   1  -3  14      931.37      963.34     44.07 o 
   2  -3  14       12.04       11.29      4.46 o 
   3  -3  14      315.44      335.04     14.31 o 
   4  -3  14       32.65       37.34      5.77 o 
  -7  -2  14        5.73       -3.31      8.88 o 
  -6  -2  14      928.50      906.70     41.82 o 
  -5  -2  14       43.56       43.47      8.60 o 
  -4  -2  14     1378.10     1311.05     43.64 o 
  -3  -2  14      392.60      357.33     14.32 o 
  -2  -2  14     1222.44     1212.46     42.26 o 
  -1  -2  14      609.97      595.07     18.26 o 
   0  -2  14      168.45      165.63      7.65 o 
   1  -2  14      859.24      860.06     18.80 o 
   2  -2  14       25.71       37.64      5.09 o 
   3  -2  14      277.79      267.93     12.71 o 
   4  -2  14        0.25        3.03      3.55 o 
  -7  -1  14      270.54      313.63     24.33 o 
  -6  -1  14      613.69      583.65     45.43 o 
  -5  -1  14      115.62      126.19     18.56 o 
  -4  -1  14      959.19      903.48     44.80 o 
  -3  -1  14       19.04       21.40      6.98 o 
  -2  -1  14     1618.31     1596.55     38.91 o 
  -1  -1  14      376.47      356.47     13.21 o 
   0  -1  14      980.70      998.51     23.89 o 
   1  -1  14      594.30      590.21     12.55 o 
   2  -1  14      346.46      364.93     11.73 o 
   3  -1  14      610.42      601.86     21.55 o 
   4  -1  14        7.16       -2.66      4.46 o 
  -7   0  14      412.81      435.10     28.61 o 
  -6   0  14      119.13      121.62     13.54 o 
  -5   0  14      504.02      491.49     30.28 o 
  -4   0  14      657.22      641.10     32.55 o 
  -3   0  14     1529.64     1500.21     60.52 o 
  -2   0  14      880.17      834.24     38.48 o 
  -1   0  14      106.11       96.08      6.99 o 
   0   0  14      812.09      836.53     16.30 o 
   1   0  14       95.55       91.08      4.60 o 
   2   0  14     1071.16     1008.18     24.42 o 
   3   0  14      136.78      130.31      8.34 o 
   4   0  14      189.48      166.33     14.48 o 
  -7   1  14      230.97      219.49     22.70 o 
  -6   1  14        1.86        3.88      3.60 o 
  -5   1  14      324.11      304.45     13.68 o 
  -4   1  14       13.50        7.53      4.59 o 
  -3   1  14      624.27      626.78     23.72 o 
  -2   1  14      394.40      410.60     19.85 o 
  -1   1  14      985.31      985.97     32.64 o 
   0   1  14      782.48      793.41     22.60 o 
   1   1  14      319.37      349.42     13.10 o 
   2   1  14     1010.14     1022.43     39.25 o 
   3   1  14        5.16        0.81      4.22 o 
   4   1  14      806.13      823.70     36.21 o 
  -6   2  14       51.83       50.69      7.72 o 
  -5   2  14      568.29      606.26     22.28 o 
  -4   2  14      104.29      120.56     10.56 o 
  -3   2  14      261.54      268.70     13.66 o 
  -2   2  14       15.69       19.39      4.14 o 
  -1   2  14      193.38      209.90     11.26 o 
   0   2  14      194.49      192.24     10.04 o 
   1   2  14      579.60      612.76     24.79 o 
   2   2  14      138.87      138.60      9.09 o 
   3   2  14      239.41      260.91     15.08 o 
  -6   3  14      123.79      154.91     18.59 o 
  -5   3  14      120.37      133.69     10.21 o 
  -4   3  14       88.64      108.01      7.20 o 
  -3   3  14      292.50      303.21     21.93 o 
  -2   3  14       11.94       13.20      4.42 o 
  -1   3  14      704.28      724.95     25.62 o 
   0   3  14      124.44      131.33      7.75 o 
   1   3  14      346.11      361.91     13.89 o 
   2   3  14       38.33       34.63      6.10 o 
   3   3  14      352.65      372.02     19.66 o 
  -5   4  14       48.93       48.55      7.83 o 
  -4   4  14       32.90       33.87      7.02 o 
  -3   4  14      133.98      164.65     20.66 o 
  -2   4  14       36.68       32.38      5.00 o 
  -1   4  14      676.43      695.55     21.77 o 
   0   4  14        7.11        7.79      3.35 o 
   1   4  14      114.70      140.50      9.61 o 
   2   4  14       10.20        6.48      4.45 o 
  -4   5  14      255.07      291.57     23.90 o 
  -3   5  14      392.49      437.28     22.84 o 
  -2   5  14      213.46      220.06     17.02 o 
  -1   5  14       68.38       66.64      8.49 o 
   0   5  14       19.24       26.56      6.66 o 
   1   5  14      146.30      148.97     14.64 o 
  -3  -8  15      412.80      433.08     21.24 o 
  -2  -8  15      243.49      250.58     12.34 o 
  -1  -8  15       63.58       67.32      6.79 o 
   0  -8  15      393.06      410.50     18.95 o 
   1  -8  15       89.46       82.78     10.66 o 
  -4  -7  15       22.31       19.52      7.18 o 
  -3  -7  15      775.67      738.04     23.45 o 
  -2  -7  15       28.28       20.13      4.54 o 
  -1  -7  15      404.62      429.14     15.63 o 
   0  -7  15      309.90      313.56     18.38 o 
   1  -7  15      207.73      179.36     15.19 o 
   2  -7  15      465.39      505.01     27.31 o 
  -5  -6  15      260.38      250.79     15.50 o 
  -4  -6  15      384.80      369.14     18.98 o 
  -3  -6  15      451.09      392.59     15.64 o 
  -2  -6  15       54.96       56.22      6.65 o 
  -1  -6  15      918.02      908.05     25.44 o 
   0  -6  15        1.87        2.16      2.79 o 
   1  -6  15      660.66      638.92     28.33 o 
   2  -6  15      123.05      126.06     11.65 o 
   3  -6  15      412.80      411.71     38.41 o 
  -6  -5  15      227.04      196.80     14.98 o 
  -5  -5  15       36.29       27.52      8.16 o 
  -4  -5  15      473.95      471.71     21.13 o 
  -3  -5  15      172.81      164.14      8.98 o 
  -2  -5  15      487.17      519.69     21.70 o 
  -1  -5  15      719.79      708.53     21.21 o 
   0  -5  15      126.26      121.63      7.67 o 
   1  -5  15      940.47      947.78     43.87 o 
   2  -5  15       25.81       29.12      6.56 o 
   3  -5  15      560.98      517.77     24.79 o 
  -6  -4  15      442.41      427.54     22.12 o 
  -5  -4  15       13.01       25.59      7.73 o 
  -4  -4  15      418.22      365.56     28.11 o 
  -3  -4  15       21.74       20.94      4.36 o 
  -2  -4  15     1124.00     1021.58     27.70 o 
  -1  -4  15       44.79       42.09      5.24 o 
   0  -4  15      664.91      647.47     19.55 o 
   1  -4  15      421.61      456.35     21.24 o 
   2  -4  15      390.03      379.16     32.78 o 
   3  -4  15      436.99      466.40     30.90 o 
   4  -4  15       38.09       53.00      8.55 o 
  -6  -3  15      117.51      122.04     12.76 o 
  -5  -3  15       40.38       44.46      8.72 o 
  -4  -3  15      417.90      389.58     15.99 o 
  -3  -3  15       40.57       42.79      5.26 o 
  -2  -3  15     1454.37     1414.42     37.24 o 
  -1  -3  15       20.89       19.71      3.90 o 
   0  -3  15     1100.44     1124.90     47.19 o 
   1  -3  15       70.11       77.20      7.69 o 
   2  -3  15      422.72      420.08     62.99 o 
   3  -3  15      217.64      216.69     15.53 o 
   4  -3  15      637.27      578.11     26.77 o 
  -6  -2  15      106.59      111.07     20.49 o 
  -5  -2  15      289.86      294.92     19.16 o 
  -4  -2  15      399.51      388.15     21.36 o 
  -3  -2  15      135.01      141.53     13.02 o 
  -2  -2  15      486.42      474.36     15.24 o 
  -1  -2  15      196.11      182.90      9.45 o 
   0  -2  15      563.03      563.59     17.74 o 
   1  -2  15      133.29      131.87      7.99 o 
   2  -2  15      583.83      669.77     19.49 o 
   3  -2  15        1.28        2.54      3.50 o 
   4  -2  15      641.33      643.84     28.55 o 
  -6  -1  15      145.65      172.22     22.98 o 
  -5  -1  15      429.65      450.46     24.40 o 
  -4  -1  15      247.50      249.90     18.11 o 
  -3  -1  15      413.55      427.04     17.30 o 
  -2  -1  15      242.26      225.70     18.57 o 
  -1  -1  15      340.51      327.79     16.90 o 
   0  -1  15      367.39      358.35     10.63 o 
   1  -1  15      228.57      240.47      7.52 o 
   2  -1  15      442.52      472.81     15.54 o 
   3  -1  15       75.53       69.31      7.51 o 
   4  -1  15      188.39      197.69     12.50 o 
  -6   0  15        1.84        3.04      6.18 o 
  -5   0  15      722.86      736.56     32.81 o 
  -4   0  15      124.51      123.15     10.41 o 
  -3   0  15      666.81      677.66     27.29 o 
  -2   0  15      301.77      300.87     22.21 o 
  -1   0  15      191.11      193.56     11.93 o 
   0   0  15      154.26      169.36      7.20 o 
   1   0  15      217.19      219.47      9.66 o 
   2   0  15      168.66      188.99      9.89 o 
   3   0  15       68.59       74.35     16.90 o 
  -6   1  15      147.86      144.24     15.45 o 
  -5   1  15      707.71      764.38     28.30 o 
  -4   1  15       49.45       58.80      6.84 o 
  -3   1  15      633.32      683.36     22.09 o 
  -2   1  15      103.23      108.03     10.22 o 
  -1   1  15      780.45      791.81     28.48 o 
   0   1  15      127.79      124.20     10.49 o 
   1   1  15      305.05      314.67     14.44 o 
   2   1  15      194.99      216.36     13.40 o 
   3   1  15       16.84       23.87      6.12 o 
  -6   2  15      287.62      334.96     27.16 o 
  -5   2  15      489.13      539.05     27.10 o 
  -4   2  15      667.11      684.31     23.36 o 
  -3   2  15      437.28      464.38     25.97 o 
  -2   2  15       75.24       87.40      7.82 o 
  -1   2  15      903.96      937.16     29.98 o 
   0   2  15       73.59       67.73      6.51 o 
   1   2  15      658.61      688.80     21.46 o 
   2   2  15       30.38       23.91      5.26 o 
   3   2  15      113.26      108.49     11.81 o 
  -5   3  15        0.44        4.78      7.78 o 
  -4   3  15      329.59      344.48     22.37 o 
  -3   3  15      147.40      164.33     16.66 o 
  -2   3  15      595.49      643.69     26.30 o 
  -1   3  15      522.45      519.93     28.82 o 
   0   3  15       37.09       40.36      5.04 o 
   1   3  15      564.61      623.83     20.92 o 
   2   3  15        7.98        6.89      4.24 o 
  -4   4  15      200.02      232.56     17.47 o 
  -3   4  15       22.16       12.97      6.83 o 
  -2   4  15      230.29      258.45     21.51 o 
  -1   4  15       62.42       66.21      6.95 o 
   0   4  15      404.27      422.79     15.07 o 
   1   4  15       78.63       85.48      7.53 o 
  -1  -8  16      307.64      339.54     21.04 o 
  -3  -7  16       73.39       62.67      7.36 o 
  -2  -7  16      103.99      100.94      8.24 o 
  -1  -7  16      145.90      135.69      8.92 o 
   0  -7  16      154.82      167.28     12.00 o 
   1  -7  16      115.98      123.18     12.30 o 
  -4  -6  16      354.84      343.44     21.25 o 
  -3  -6  16       68.15       71.21      7.36 o 
  -2  -6  16      317.27      309.84     23.90 o 
  -1  -6  16      106.39      112.30      8.14 o 
   0  -6  16      394.10      393.40     17.83 o 
   1  -6  16       44.86       33.33      7.44 o 
   2  -6  16       72.24       93.20     10.69 o 
  -5  -5  16       64.37       54.44      9.09 o 
  -4  -5  16      529.56      513.24     19.03 o 
  -3  -5  16        0.15        2.22      2.87 o 
  -2  -5  16      684.87      635.75     20.74 o 
  -1  -5  16      124.77      131.71     14.83 o 
   0  -5  16      281.19      288.52     12.47 o 
   1  -5  16      178.10      190.14     13.95 o 
   2  -5  16      253.50      264.05     18.61 o 
   3  -5  16      137.65      139.28     14.34 o 
  -5  -4  16      395.04      385.16     23.03 o 
  -4  -4  16      337.81      331.30     15.07 o 
  -3  -4  16      103.38      112.81      7.97 o 
  -2  -4  16      953.42      921.41     24.67 o 
  -1  -4  16        2.59        4.87      3.20 o 
   0  -4  16      595.96      574.03     21.70 o 
   1  -4  16        3.92        0.27      5.29 o 
   2  -4  16      416.69      417.44     28.34 o 
   3  -4  16      154.59      154.08     12.98 o 
  -6  -3  16       10.79        7.34      7.97 o 
  -5  -3  16      605.48      642.15     28.70 o 
  -4  -3  16      180.24      201.20     15.60 o 
  -3  -3  16      542.94      539.12     19.41 o 
  -2  -3  16      529.85      515.51     16.60 o 
  -1  -3  16       98.50       96.49      7.04 o 
   0  -3  16     1007.78     1039.30     27.95 o 
   1  -3  16      109.77      114.05     11.59 o 
   2  -3  16      605.36      680.25     48.82 o 
   3  -3  16        1.17       -2.07      4.08 o 
  -6  -2  16       75.16       77.45     14.52 o 
  -5  -2  16      432.07      404.05     23.16 o 
  -4  -2  16       22.47       42.54      8.91 o 
  -3  -2  16      914.64      854.95     27.40 o 
  -2  -2  16       29.61       25.50      7.88 o 
  -1  -2  16      798.09      799.74     23.52 o 
   0  -2  16      556.06      518.93     17.37 o 
   1  -2  16      330.27      326.01     15.20 o 
   2  -2  16      529.34      531.31     17.33 o 
   3  -2  16       35.15       34.22      7.47 o 
  -6  -1  16      144.52      201.96     21.66 o 
  -5  -1  16      315.64      341.05     28.36 o 
  -4  -1  16      144.73      158.33     11.54 o 
  -3  -1  16      694.56      695.51     24.59 o 
  -2  -1  16       68.30       78.48     12.83 o 
  -1  -1  16     1138.88     1136.03     37.93 o 
   0  -1  16       46.16       40.75      5.01 o 
   1  -1  16      363.11      403.63     10.93 o 
   2  -1  16      205.34      204.50     11.56 o 
   3  -1  16      582.34      613.50     22.73 o 
  -6   0  16      147.37      166.08     19.85 o 
  -5   0  16      122.25      143.13     15.64 o 
  -4   0  16      343.74      351.52     34.75 o 
  -3   0  16      113.58      131.39      8.91 o 
  -2   0  16      491.12      466.30     21.10 o 
  -1   0  16      478.84      498.61     29.81 o 
   0   0  16      189.12      180.35      8.76 o 
   1   0  16      643.54      669.65     19.13 o 
   2   0  16        6.04       10.73      4.89 o 
   3   0  16      588.38      648.65     31.92 o 
  -5   1  16        0.92        3.44      6.44 o 
  -4   1  16      362.69      395.57     17.97 o 
  -3   1  16       21.42       15.96      4.29 o 
  -2   1  16      417.58      435.93     20.61 o 
  -1   1  16       30.54       25.32      5.05 o 
   0   1  16      178.24      176.38      9.41 o 
   1   1  16      307.67      308.48     12.33 o 
   2   1  16      277.93      324.16     17.06 o 
  -5   2  16       20.91       14.70     11.78 o 
  -4   2  16      229.03      249.26     23.51 o 
  -3   2  16       12.39        9.38      5.87 o 
  -2   2  16      128.65      150.96     31.41 o 
  -1   2  16       61.63       69.42      7.93 o 
   0   2  16      269.55      306.74     21.93 o 
   1   2  16        0.54       -1.36      3.23 o 
   2   2  16      187.08      222.74     14.69 o 
  -4   3  16      166.09      194.95     32.09 o 
  -3   3  16        1.03        0.00     11.27 o 
  -2   3  16      210.16      209.81     16.12 o 
  -1   3  16        1.39       -1.57      3.53 o 
   0   3  16      248.96      252.25     12.58 o 
   1   3  16        1.60        2.42      5.63 o 
  -2  -7  17      301.71      275.63     13.53 o 
  -1  -7  17       25.92       22.01      5.42 o 
   0  -7  17      556.45      577.87     23.94 o 
  -3  -6  17      309.43      302.67     14.26 o 
  -2  -6  17      355.40      346.49     14.81 o 
  -1  -6  17      200.69      221.86     13.40 o 
   0  -6  17      778.09      759.86     44.90 o 
   1  -6  17       44.14       54.60      7.73 o 
  -4  -5  17        3.36        2.12      3.81 o 
  -3  -5  17      194.23      194.98     11.44 o 
  -2  -5  17       15.96       17.53      4.81 o 
  -1  -5  17      368.35      403.84     15.49 o 
   0  -5  17      121.91      129.62     10.39 o 
   1  -5  17      169.37      164.34     12.10 o 
   2  -5  17      305.35      306.03     18.57 o 
  -5  -4  17      171.94      162.61     14.72 o 
  -4  -4  17        0.02        3.54      3.85 o 
  -3  -4  17      401.58      402.97     24.35 o 
  -2  -4  17       10.41        5.06      3.69 o 
  -1  -4  17      727.54      706.28     22.04 o 
   0  -4  17        1.13        3.39      3.18 o 
   1  -4  17      215.58      220.42     12.80 o 
   2  -4  17       37.14       35.96      7.55 o 
  -5  -3  17      112.09      115.47     16.67 o 
  -4  -3  17       66.98       67.59     10.77 o 
  -3  -3  17      280.52      258.58     17.47 o 
  -2  -3  17        4.35        1.41      3.43 o 
  -1  -3  17      200.61      196.59     10.64 o 
   0  -3  17        0.36       -1.78      2.85 o 
   1  -3  17      238.41      251.63     13.36 o 
   2  -3  17       34.76       44.19      6.74 o 
  -5  -2  17       73.61       64.70     11.44 o 
  -4  -2  17      258.24      258.69     19.08 o 
  -3  -2  17      336.23      335.87     20.93 o 
  -2  -2  17      152.63      173.71     14.39 o 
  -1  -2  17      198.19      188.19     13.70 o 
   0  -2  17      108.61      108.55      8.04 o 
   1  -2  17      164.02      164.91     22.37 o 
   2  -2  17        1.73        1.68      7.00 o 
  -5  -1  17       18.63       24.74      9.04 o 
  -4  -1  17      377.50      400.45     35.78 o 
  -3  -1  17      243.21      222.77     32.63 o 
  -2  -1  17      131.58      118.18     17.41 o 
  -1  -1  17      406.65      435.79     21.22 o 
   0  -1  17      187.54      202.44     11.16 o 
   2  -1  17      134.80      146.81     18.09 o 
  -5   0  17       12.85       13.21     15.36 o 
  -4   0  17      564.12      591.82     29.17 o 
  -3   0  17        6.79        3.06      5.01 o 
  -2   0  17      549.12      560.21     38.78 o 
  -1   0  17      123.48      128.96     11.30 o 
   0   0  17      265.46      269.43     19.38 o 
   1   0  17      141.07      148.57     10.69 o 
   2   0  17       42.16       46.22      8.94 o 
  -4   1  17      476.16      509.73     48.14 o 
  -3   1  17       53.12       53.32     13.11 o 
  -2   1  17      807.55      816.37     67.26 o 
  -1   1  17        0.57        1.52      5.09 o 
   0   1  17      604.62      642.87     21.03 o 
   1   1  17       48.42       45.74      7.59 o 
  -3   2  17      430.94      396.38     43.02 o 
  -2   2  17      292.67      259.13     35.17 o 
  -1   2  17      109.28       83.30     22.53 o 
   0   2  17      722.04      788.86     25.42 o 
  -3  -5  18      227.73      216.89     12.63 o 
  -2  -5  18       15.42       12.82      5.12 o 
  -1  -5  18      806.96      821.69     33.14 o 
   0  -5  18       29.87       15.99      5.53 o 
  -4  -4  18      553.75      629.91     53.94 o 
  -3  -4  18      350.69      335.66     17.42 o 
  -2  -4  18      235.75      258.65     13.00 o 
  -1  -4  18      779.34      772.20     32.18 o 
   0  -4  18       93.34      111.13      9.63 o 
   1  -4  18      445.00      454.76     19.73 o 
  -4  -3  18      292.72      281.53     24.11 o 
  -3  -3  18       46.02       47.81     11.91 o 
  -2  -3  18      549.53      544.92     22.21 o 
  -1  -3  18      132.83      115.70     11.42 o 
   0  -3  18      356.50      378.13     17.33 o 
   1  -3  18      473.21      464.06     21.47 o 
  -4  -2  18      403.42      412.21     24.03 o 
  -3  -2  18       27.80       32.17      9.09 o 
  -2  -2  18      693.43      722.09     31.37 o 
  -1  -2  18       11.40       10.34      5.81 o 
   0  -2  18      378.93      365.04     19.02 o 
   1  -2  18       91.72       86.87     16.39 o 
  -4  -1  18      126.33      123.87     15.23 o 
  -3  -1  18      111.41      107.69     14.28 o 
  -2  -1  18      105.11       88.36     22.19 o 
  -1  -1  18       35.31       31.86      6.23 o 
   0  -1  18      373.99      400.66     19.35 o 
  -3   0  18      294.77      330.22     26.88 o 
  -2   0  18       35.57       25.89     10.50 o 
  -1   0  18      105.29      130.68     13.82 o 
   0   0  18      105.59      107.90     12.60 o 
  -2   1  18       70.99       75.11     21.85 o 
  -1   1  18       78.11      105.50     24.58 o 
  -2  -3  19      428.51      430.18     40.63 o 
  -2  -2  19      327.13      358.46     28.68 o 
                                                 
